# Supplementary material for: Phylodynamics reveals extinction–recolonization dynamics underpin apparently endemic vampire bat rabies in Costa Rica
Source: Proc Biol Sci. 2019 Oct 9;286(1912):20191527. doi: 10.1098/rspb.2019.1527 (PMC6790760; doi:10.1098/rspb.2019.1527)
Supplement: File S1 [file rspb20191527supp1.xlsx]

## Sheet: Sheet1
Streicker et al. Phylodynamics reveals extinction-recolonization dynamics underpin apparently endemic vampire bat rabies in Costa Rica. Proceedings of the Royal Society B. DOI: 10.1098/rspb.2019.1527
ESM File 1
Comparisons of molecular clock models in the international dataset
Molecular clock model	Number of generations	Coalescent tree prior	Stepping stone likelihood	Path sampling likelihood	Bayes Factor vs top model
Uncorrelated relaxed lognormally distributed clock	50000000	Bayesian skyline	-6112.44	-6108.98	NA
Random local clock	50000000	Bayesian skyline	-6119.96	-6117.63	7.51278
Strict clock	50000000	Bayesian skyline	-6148.27	-6146.04	35.8287
Comparisons of spatiotemporal diffusion models in the national dataset
Spatiotemporal diffusion model	Number of generations	Coalescent tree prior	Stepping stone likelihood	Path sampling likelihood	Bayes Factor vs top model
Gamma	150000000	Constant	-4657.3	-4657.48	NA
Cauchy	150000000	Constant	-4665.91	-4667.31	8.6122
Lognormal	150000000	Constant	-4668.38	-4668.66	11.0795
Brownian	150000000	Constant	-4672.57	-4672.17	15.2683
