# Supplementary material for: Phylodynamics reveals extinction–recolonization dynamics underpin apparently endemic vampire bat rabies in Costa Rica
Source: Proc Biol Sci. 2019 Oct 9;286(1912):20191527. doi: 10.1098/rspb.2019.1527 (PMC6790760; doi:10.1098/rspb.2019.1527)
Supplement: File S2 [file rspb20191527supp2.txt]

<!--       Streicker et al. Phylodynamics reveals extinction-recolonization dynamics underpin apparently endemic vampire bat rabies in Costa Rica. Proceedings of the Royal Society B. DOI: 10.1098/rspb.2019.1527         -->
<!--       ESM File 2       -->


<?xml version="1.0" standalone="yes"?>

<!-- Generated by BEAUTi v1.8.4                                              -->
<!--       by Alexei J. Drummond, Andrew Rambaut and Marc A. Suchard         -->
<!--       Department of Computer Science, University of Auckland and        -->
<!--       Institute of Evolutionary Biology, University of Edinburgh        -->
<!--       David Geffen School of Medicine, University of California, Los Angeles-->
<!--       http://beast.bio.ed.ac.uk/                                        -->
<beast>

	<!-- The list of taxa to be analysed (can also include dates/ages).          -->
	<!-- ntax=78                                                                 -->
	<taxa id="taxa">
		<taxon id="AY854592_2000_MX">
			<date value="2000.0" direction="forwards" units="years" precision="1.0"/>
			<attr name="country">
				MX
			</attr>
		</taxon>
		<taxon id="AY877434_1995_MX">
			<date value="1995.0" direction="forwards" units="years" precision="1.0"/>
			<attr name="country">
				MX
			</attr>
		</taxon>
		<taxon id="AY877435_1993_MX">
			<date value="1993.0" direction="forwards" units="years" precision="1.0"/>
			<attr name="country">
				MX
			</attr>
		</taxon>
		<taxon id="D0116-12_2012_CR">
			<date value="2012.0" direction="forwards" units="years" precision="1.0"/>
			<attr name="country">
				CR
			</attr>
		</taxon>
		<taxon id="D0198-12_2012.083_CR">
			<date value="2012.083" direction="forwards" units="years"/>
			<attr name="country">
				CR
			</attr>
		</taxon>
		<taxon id="D0608-06_2006.167_CR">
			<date value="2006.167" direction="forwards" units="years"/>
			<attr name="country">
				CR
			</attr>
		</taxon>
		<taxon id="D0784-10_2010.25_CR">
			<date value="2010.25" direction="forwards" units="years"/>
			<attr name="country">
				CR
			</attr>
		</taxon>
		<taxon id="D1162-07_2007.25_CR">
			<date value="2007.25" direction="forwards" units="years"/>
			<attr name="country">
				CR
			</attr>
		</taxon>
		<taxon id="D1968-12_2012.417_CR">
			<date value="2012.417" direction="forwards" units="years"/>
			<attr name="country">
				CR
			</attr>
		</taxon>
		<taxon id="D2340-05_2005.75_CR">
			<date value="2005.75" direction="forwards" units="years"/>
			<attr name="country">
				CR
			</attr>
		</taxon>
		<taxon id="D2383-09_2009.583_CR">
			<date value="2009.583" direction="forwards" units="years"/>
			<attr name="country">
				CR
			</attr>
		</taxon>
		<taxon id="D2982-13_2013.667_CR">
			<date value="2013.667" direction="forwards" units="years"/>
			<attr name="country">
				CR
			</attr>
		</taxon>
		<taxon id="D3051-13_2013.667_CR">
			<date value="2013.667" direction="forwards" units="years"/>
			<attr name="country">
				CR
			</attr>
		</taxon>
		<taxon id="D3355-13_2013.667_CR">
			<date value="2013.667" direction="forwards" units="years"/>
			<attr name="country">
				CR
			</attr>
		</taxon>
		<taxon id="D3373-04_2004.417_CR">
			<date value="2004.417" direction="forwards" units="years"/>
			<attr name="country">
				CR
			</attr>
		</taxon>
		<taxon id="D3556-12_2012.667_CR">
			<date value="2012.667" direction="forwards" units="years"/>
			<attr name="country">
				CR
			</attr>
		</taxon>
		<taxon id="D3595-11_2011.917_CR">
			<date value="2011.917" direction="forwards" units="years"/>
			<attr name="country">
				CR
			</attr>
		</taxon>
		<taxon id="D3636-11_2011.917_CR">
			<date value="2011.917" direction="forwards" units="years"/>
			<attr name="country">
				CR
			</attr>
		</taxon>
		<taxon id="D3797-12_2012.75_CR">
			<date value="2012.75" direction="forwards" units="years"/>
			<attr name="country">
				CR
			</attr>
		</taxon>
		<taxon id="D4021-12_2012.75_CR">
			<date value="2012.75" direction="forwards" units="years"/>
			<attr name="country">
				CR
			</attr>
		</taxon>
		<taxon id="D4476-11_2011.917_CR">
			<date value="2011.917" direction="forwards" units="years"/>
			<attr name="country">
				CR
			</attr>
		</taxon>
		<taxon id="D4958-13_2013.75_CR">
			<date value="2013.75" direction="forwards" units="years"/>
			<attr name="country">
				CR
			</attr>
		</taxon>
		<taxon id="D5096-11_2012_CR">
			<date value="2012.0" direction="forwards" units="years" precision="1.0"/>
			<attr name="country">
				CR
			</attr>
		</taxon>
		<taxon id="D5123-11_2012_CR">
			<date value="2012.0" direction="forwards" units="years" precision="1.0"/>
			<attr name="country">
				CR
			</attr>
		</taxon>
		<taxon id="EU293113_1990.083_GUY">
			<date value="1990.083" direction="forwards" units="years"/>
			<attr name="country">
				GUY
			</attr>
		</taxon>
		<taxon id="EU981927_2008.5_UR">
			<date value="2008.5" direction="forwards" units="years"/>
			<attr name="country">
				UR
			</attr>
		</taxon>
		<taxon id="EU981931_2007.917_UR">
			<date value="2007.917" direction="forwards" units="years"/>
			<attr name="country">
				UR
			</attr>
		</taxon>
		<taxon id="FJ228492_2002_ES">
			<date value="2002.0" direction="forwards" units="years" precision="1.0"/>
			<attr name="country">
				ES
			</attr>
		</taxon>
		<taxon id="GU204250_2006_BR">
			<date value="2006.0" direction="forwards" units="years" precision="1.0"/>
			<attr name="country">
				BR
			</attr>
		</taxon>
		<taxon id="JF682425_2005_BR">
			<date value="2005.0" direction="forwards" units="years" precision="1.0"/>
			<attr name="country">
				BR
			</attr>
		</taxon>
		<taxon id="JF693456_2008_CO">
			<date value="2008.0" direction="forwards" units="years" precision="1.0"/>
			<attr name="country">
				CO
			</attr>
		</taxon>
		<taxon id="JF693458_2006_CO">
			<date value="2006.0" direction="forwards" units="years" precision="1.0"/>
			<attr name="country">
				CO
			</attr>
		</taxon>
		<taxon id="JF693459_2007_CO">
			<date value="2007.0" direction="forwards" units="years" precision="1.0"/>
			<attr name="country">
				CO
			</attr>
		</taxon>
		<taxon id="JF693460_2008_CO">
			<date value="2008.0" direction="forwards" units="years" precision="1.0"/>
			<attr name="country">
				CO
			</attr>
		</taxon>
		<taxon id="JF693462_1996_CO">
			<date value="1996.0" direction="forwards" units="years" precision="1.0"/>
			<attr name="country">
				CO
			</attr>
		</taxon>
		<taxon id="JF693464_1997_CO">
			<date value="1997.0" direction="forwards" units="years" precision="1.0"/>
			<attr name="country">
				CO
			</attr>
		</taxon>
		<taxon id="JF693469_2002_CO">
			<date value="2002.0" direction="forwards" units="years" precision="1.0"/>
			<attr name="country">
				CO
			</attr>
		</taxon>
		<taxon id="JF693470_2007_CO">
			<date value="2007.0" direction="forwards" units="years" precision="1.0"/>
			<attr name="country">
				CO
			</attr>
		</taxon>
		<taxon id="JF693475_1995_CO">
			<date value="1995.0" direction="forwards" units="years" precision="1.0"/>
			<attr name="country">
				CO
			</attr>
		</taxon>
		<taxon id="JF693476_1994_CO">
			<date value="1994.0" direction="forwards" units="years" precision="1.0"/>
			<attr name="country">
				CO
			</attr>
		</taxon>
		<taxon id="JF693478_2008_CO">
			<date value="2008.0" direction="forwards" units="years" precision="1.0"/>
			<attr name="country">
				CO
			</attr>
		</taxon>
		<taxon id="JQ685936_2009_MX">
			<date value="2009.0" direction="forwards" units="years" precision="1.0"/>
			<attr name="country">
				MX
			</attr>
		</taxon>
		<taxon id="JQ685953_2009_MX">
			<date value="2009.0" direction="forwards" units="years" precision="1.0"/>
			<attr name="country">
				MX
			</attr>
		</taxon>
		<taxon id="JX648499_2004_PE">
			<date value="2004.0" direction="forwards" units="years" precision="1.0"/>
			<attr name="country">
				PE
			</attr>
		</taxon>
		<taxon id="JX648516_2007_PE">
			<date value="2007.0" direction="forwards" units="years" precision="1.0"/>
			<attr name="country">
				PE
			</attr>
		</taxon>
		<taxon id="JX648524_2006_PE">
			<date value="2006.0" direction="forwards" units="years" precision="1.0"/>
			<attr name="country">
				PE
			</attr>
		</taxon>
		<taxon id="JX648530_2003_PE">
			<date value="2003.0" direction="forwards" units="years" precision="1.0"/>
			<attr name="country">
				PE
			</attr>
		</taxon>
		<taxon id="JX648537_2002_PE">
			<date value="2002.0" direction="forwards" units="years" precision="1.0"/>
			<attr name="country">
				PE
			</attr>
		</taxon>
		<taxon id="KC758860_1996_ARG">
			<date value="1996.0" direction="forwards" units="years" precision="1.0"/>
			<attr name="country">
				ARG
			</attr>
		</taxon>
		<taxon id="KC758861_2001_ARG">
			<date value="2001.0" direction="forwards" units="years" precision="1.0"/>
			<attr name="country">
				ARG
			</attr>
		</taxon>
		<taxon id="KC758862_2007_ARG">
			<date value="2007.0" direction="forwards" units="years" precision="1.0"/>
			<attr name="country">
				ARG
			</attr>
		</taxon>
		<taxon id="KC758863_1999_ARG">
			<date value="1999.0" direction="forwards" units="years" precision="1.0"/>
			<attr name="country">
				ARG
			</attr>
		</taxon>
		<taxon id="KF656696_2012_GUA">
			<date value="2012.0" direction="forwards" units="years" precision="1.0"/>
			<attr name="country">
				GUA
			</attr>
		</taxon>
		<taxon id="KF864234_1994_ARG">
			<date value="1994.0" direction="forwards" units="years" precision="1.0"/>
			<attr name="country">
				ARG
			</attr>
		</taxon>
		<taxon id="KF864296_2005_ARG">
			<date value="2005.0" direction="forwards" units="years" precision="1.0"/>
			<attr name="country">
				ARG
			</attr>
		</taxon>
		<taxon id="KF864322_2006_ARG">
			<date value="2006.0" direction="forwards" units="years" precision="1.0"/>
			<attr name="country">
				ARG
			</attr>
		</taxon>
		<taxon id="KF864397_2008_ARG">
			<date value="2008.0" direction="forwards" units="years" precision="1.0"/>
			<attr name="country">
				ARG
			</attr>
		</taxon>
		<taxon id="KP202393_1998_MX">
			<date value="1998.0" direction="forwards" units="years" precision="1.0"/>
			<attr name="country">
				MX
			</attr>
		</taxon>
		<taxon id="LRBR0015-15_2015.083_CR">
			<date value="2015.083" direction="forwards" units="years"/>
			<attr name="country">
				CR
			</attr>
		</taxon>
		<taxon id="LRBR0069-15_2015.08_CR">
			<date value="2015.08" direction="forwards" units="years"/>
			<attr name="country">
				CR
			</attr>
		</taxon>
		<taxon id="LRBR0745-17_2017.66_CR">
			<date value="2017.66" direction="forwards" units="years"/>
			<attr name="country">
				CR
			</attr>
		</taxon>
		<taxon id="LRBR0803-17_2017.66_CR">
			<date value="2017.66" direction="forwards" units="years"/>
			<attr name="country">
				CR
			</attr>
		</taxon>
		<taxon id="LRBR1004-14_2014.583_CR">
			<date value="2014.583" direction="forwards" units="years"/>
			<attr name="country">
				CR
			</attr>
		</taxon>
		<taxon id="LRBR1053-15_2015.91_CR">
			<date value="2015.91" direction="forwards" units="years"/>
			<attr name="country">
				CR
			</attr>
		</taxon>
		<taxon id="LRHN1416-15_2015.66_CR">
			<date value="2015.66" direction="forwards" units="years"/>
			<attr name="country">
				CR
			</attr>
		</taxon>
		<taxon id="LRHN1418-15_2015.66_CR">
			<date value="2015.66" direction="forwards" units="years"/>
			<attr name="country">
				CR
			</attr>
		</taxon>
		<taxon id="LSE0304-14_2014.583_CR">
			<date value="2014.583" direction="forwards" units="years"/>
			<attr name="country">
				CR
			</attr>
		</taxon>
		<taxon id="LSE0355-14_2014.583_CR">
			<date value="2014.583" direction="forwards" units="years"/>
			<attr name="country">
				CR
			</attr>
		</taxon>
		<taxon id="LSE0370-14_2014.583_CR">
			<date value="2014.583" direction="forwards" units="years"/>
			<attr name="country">
				CR
			</attr>
		</taxon>
		<taxon id="LSE0376-15_2015.25_CR">
			<date value="2015.25" direction="forwards" units="years"/>
			<attr name="country">
				CR
			</attr>
		</taxon>
		<taxon id="LSE0410-14_2014.667_CR">
			<date value="2014.667" direction="forwards" units="years"/>
			<attr name="country">
				CR
			</attr>
		</taxon>
		<taxon id="LSE0565-14_2014.75_CR">
			<date value="2014.75" direction="forwards" units="years"/>
			<attr name="country">
				CR
			</attr>
		</taxon>
		<taxon id="LSE0592-14_2014.75_CR">
			<date value="2014.75" direction="forwards" units="years"/>
			<attr name="country">
				CR
			</attr>
		</taxon>
		<taxon id="LSE1098-15_2015.66_CR">
			<date value="2015.66" direction="forwards" units="years"/>
			<attr name="country">
				CR
			</attr>
		</taxon>
		<taxon id="LSE1179-15_2015.66_CR">
			<date value="2015.66" direction="forwards" units="years"/>
			<attr name="country">
				CR
			</attr>
		</taxon>
		<taxon id="LSE499-16_2016.33_CR">
			<date value="2016.33" direction="forwards" units="years"/>
			<attr name="country">
				CR
			</attr>
		</taxon>
		<taxon id="LSE711-15_2015.41_CR">
			<date value="2015.41" direction="forwards" units="years"/>
			<attr name="country">
				CR
			</attr>
		</taxon>
		<taxon id="MG458314_1997_WBI">
			<date value="1997.0" direction="forwards" units="years" precision="1.0"/>
			<attr name="country">
				WBI
			</attr>
		</taxon>
	</taxa>

	<!-- The sequence alignment (each sequence refers to a taxon above).         -->
	<!-- ntax=78 nchar=1349                                                      -->
	<alignment id="alignment" dataType="nucleotide">
		<sequence>
			<taxon idref="AY854592_2000_MX"/>
			ATGGATGCCGACAAGATTGTATTCAAGGTCAATAATCAGGTGGTCTCCCTGAAGCCTGAAATTATCGTGGACCAATATGAGTACAAATACCCGGCTATCAAAGACCTGAAGAAGCCCAGTATAACCTTAGGAAAAGCTCCTGATTTGAGCAAAGCATACAAATCAATCTTATCTGGCATGAACGCAGCCAAACTCGACCCTGATGATGTATGCTCTTATCTGGCTGCCGCAATGCAGTTCTTTGAGGGACCATGTCCTGATGACTGGACTAGCTATGGAATCCTGATAGCTAAGAAGGGAGATAAGATCACCCCGGATTCCCTTGTGGATATAAGACGTACTGATGTGGAAGGGAATTGGGCTCTAACAGGGGGCATGGAGTTGACAAGGGACCCTACTGTTTCAGAGCATGCATCTCTGGTTGGCCTTCTCTTGAGTTTATATAGGTTGAGCAAAATCTCTGGACAGAATACGGGCAATTACAAGACAAACATCGCGGATAGAATAGAGCAGATTTTCGAGACAGCCCCCTTTGCAAAGATCGTGGAACATCACACCTTGATGACGACCCACAAAATGTGCGCTAACTGGAGTACCATACCAAATTTCAGATTCCTGGCTGGAACTTATGACATGTTTTTCTCCCGGATTGAACATCTGTATTCAGCTATTAGAGTAGGCACAGTTGTCACTGCCTATGAGGACTGCTCAGGACTGGTGTCATTTACAGGGTTTATAAAGCAAATAAATCTCACTGCGAGAGAAGCACTATTATACTTCTTCCACAAGAACTTTGAGGAAGAAATAAGAAGAATGTTCGAGCCTGGGCAAGAGACTGCTGTTCCTCATTCCTATTTCATTCATTTTCGCTCATTGGGCTTGAGTGGGAAATCTCCGTACTCGTCCAATGCAGTTGGTCATGTATTCAACCTCATTCACTTTGTTGGATGTTATATGGGTCAGGTGAGATCGTTAAATGCAACAGTGATTGCAACATGTGCCCCGCATGAGATGTCTGTTCTTGGGGGCTATTTGGGGGAGGAGTTTTTCGGGAAAGGAACTTTTGAAAGGAGATTCTTCAGGGACGAAAAGGAACTTCAGGAATATGAGGCAGCTGAATTGACAAAAGCTGAAACGGCCCTGGCAGATGACGGAACAGTCAATTCTGATGATGAGGACTACTTCTCCAGTGAAACCAGGAGTCCGGAAGCAGTTTATACACGAATCATGATGAATGGAGGTAGACTAAAAAGATCACACATAAGGAGGTATGTCTCAGTCAGCTCTAATCATCAAACTCGCCCTAATTCGTTTGCGGAGTTTTTAAACAAAACATACTCAAGTGACTC
		</sequence>
		<sequence>
			<taxon idref="AY877434_1995_MX"/>
			ATGGATGCCGACAAGATTGTATTCAAGGTCAATAATCAGGTGGTCTCTCTGAAGCCTGAAATTATCGTGGACCAATATGAGTACAAATACCCGGCTATCAAAGACCTAAAGAAGCCCAGTATAACCTTAGGAAAAGCTCCTGATTTGAATAAAGCATACAAATCAATTTTATCTGGCATGAACGCAGCCAAACTCGATCCTGATGATGTATGCTCTTATCTGGCTGCCGCAATGCAGTTCTTTGAGGGATCATGTCCTGATGACTGGACTAGCTATGGAATCCTGATAGCTCGGAAGGGAGATAAGATCACCCCAGATTCTCTTGTGGACATAAGACGTACTGATGTGGAAGGGAATTGGGCTCTAACAGGGGGCATGGAGTTGACAAGGGACCCTACTGTTTCAGAGCATGCATCTCTGGTTGGCCTTCTCTTGAGTTTATATAGGTTGAGCAAAATCTCTGGGCAGAATACCGGCAACTACAAGACAAACATCGCGGATAGAATAGAGCAGATTTTCGAGACAGCTCCCTTTGCAAAGATCGTAGAACATCACACTTTGATGACGACCCACAAAATGTGCGCTAACTGGAGTACCATACCAAATTTCAGATTCCTGGCTGGAACTTATGACATGTTTTTCTCCCGGATTGAACATCTGTATTCAGCTATTAGAGTAGGCACAGTTGTCACTGCCTATGAGGACTGCTCAGGACTGGTGTCATTTACAGGGTTTATAAAGCAAATAAATCTCACTGCGAGAGAAGCACTATTATACTTCTTCCACAAGAACTTTGAGGAAGAAATAAGAAGAATGTTCGAGCCTGGGCAAGAGACTGCTGTTCCTCATTCCTATTTCATTCATTTTCGCTCATTGGGCTTGAGCGGAAAATCTCCGTACTCGTCCAATGCAGTTGGTCATGTATTCAACCTCATTCACTTTGTTGGATGTTATATGGGTCAGGTGAGATCTTTAAATGCAACAGTGATTGCAACATGTGCCCCGCATGAGATGTCTGTTCTGGGGGGCTATTTAGGGGAGGAGTTTTTCGGAAAAGGAACTTTTGAAAGGAGATTCTTCAGGGATGAGAAGGAACTTCAAGAATATGAGGCAGCTGAATTGACAAAAGCTGAAACGGCCCTGGCAGATGACGGAACAGTCAATTCTGATGATGAGGACTACTTCTCCAGTGAAACCAGGAGTCCAGAGGCAGTTTACACACGAATCATGATGAATGGAGGTAGACTAAAAAGATCACACATAAGGAGGTATGTCTCAGTCAGCTCTAATCATCAAACTCGCCCTAATTCGTTTGCGGAGTTTTTAAACAAAACATACTCGAGTGACTC
		</sequence>
		<sequence>
			<taxon idref="AY877435_1993_MX"/>
			ATGGATGCCGACAAGATTGTATTCAAGGTCAATAATCAGGTGGTCTCTCTGAAGCCTGAAATTATCGTGGACCAATATGAGTACAAGTACCCGGCTATCAAAGACCTGAAGAAGCCCAGTATAACCTTAGGAAAAGCTCCTGATTTGAATAAAGCATACAAATCAATTTTATCTGGCATGAACGCAGCCAAACTCGACCCTGATGATGTATGCTCTTATCTGGCTGCCGCAATGCAGTTCTTTGAGGGATCATGTCCTGATGACTGGACTAGCTATGGAATCCTGATAGCTCGGAAGGGAGATAAGATCACCCCGGATTCTCTTGTGGACATAAGACGTACTGATGTGGAAGGGAATTGGGCTCTAACAGGGGGAATGGAGTTGACAAGGGACCCTACTGTTCCAGAGCATGCATCTCTGGTTGGCCTTCTCTTGAGTTTATATAGGTTGAGCAAAATCTCTGGACAGAACACCGGCAATTACAAGACAAACATCGCGGATAGAATAGAGCAGATTTTCGAGACAGCCCCCTTTGCAAAGATCGTAGAACATCACACTTTGATGACGACCCACAAAATGTGCGCTAACTGGAGTACCATACCAAATTTCAGATTCCTGGCTGGAACTTATGACATGTTTTTCTCCCGGATTGAACATCTGTATTCAGCTATTAGAGTAGGCACAGTTGTCACTGCCTATGAGGACTGCTCAGGACTGGTTTCATTTACAGGGTTTATAAAGCAAATAAATCTCACTGCGAGAGAAGCACTATTATACTTCTTCCACAAGAACTTTGAGGAGGAAATAAGAAGAATGTTCGAGCCTGGGCAAGAGACTGCTGTTCCTCATTCCTATTTCATTCATTTTCGCTCATTGGGCTTGAGTGGGAAATCTCCGTACTCGTCCAATGCAGTTGGTCATGTATTCAACCTCATTCACTTTGTTGGATGTTATATGGGTCAGGTGAGATCTTTAAATGCAACAGTGATTGCAACATGTGCCCCGCATGAGATGTCTGTTCTTGGGGGCTATTTGGGGGAGGAGTTTTTCGGAAAAGGAACTTTTGAAAGGAGATTCTTCAGGGACGAGAAGGAACTTCAGGAATATGAGGCAGCTGAATTAACAAAAGCTGAAACAGCCCTGGCAGATGACGGAACAGTCAACTCTGATGATGAGGACTATTTCTCCAGTGAAACTAGGAGTCCAGAAGCAGTTTACACACGAATCATGATGAATGGAGGTAGACTAAAAAGATCACACATAAGGAGGTATGTCTCAGTCAGCTCTAATCATCAAACTCGCCCTAATTCTTTTGCGGAGTTTTTAAACAAAACATACTCGAGTGACTC
		</sequence>
		<sequence>
			<taxon idref="D0116-12_2012_CR"/>
			ATGGATGCCGACAAGATTGTATTCAAGGTCAATAATCAGGTGGTTTCTCTGAAGCCTGAAATTATTGTGGACCAATATGAGTACAAGTACCCGGCTATCAAAGACCTGAAGAAGCCCAGTATAACTTTAGGAAAAGCTCCTGATTTGAATAAAGCATACAAATCAATTTTATCTGGCATGAATGCAGCCAAACTTGACCCTGACGATGTATGCTCTTATCTGGCTGCCGCGATGCAGTTCTTTGAGGGATCATGTCCTGAAGACTGGACTAGCTATGGAATCCTGATAGCTCGGAAGGGAGATAAGATCACCCCGGATTCTCTTGTGGACATAAGACGCACTGATGTAGAAGGGAATTGGGCTCTAACAGGGGGCATGGAGTTGACAAGGGACCCTACTGTTTCAGAGCATGCATCTCTGGTTGGCCTTCTCTTGAGTTTATATAGGTTGAGCAAAATCTCTGGACAGAATACCGGCAATTACAAGACAAACATTGCAGATAGAATAGAGCAGATTTTCGAGACAGCCCCCTTTGCAAAGATCGTAGAACATCATACTTTGATGACGACCCACAAAATGTGTGCTAATTGGAGTACCATACCAAATTTCAGATTCCTGGCTGGAACTTATGACATGTTTTTCTCCCGGATTGAACACCTGTATTCAGCTATTAGAGTAGGCACAGTTGTCACAGCCTATGAAGACTGCTCAGGACTGGTGTCATTTACAGGGTTTATAAAGCAAATAAACCTCACTGCGAGAGAAGCACTATTATACTTCTTCCACAAGAACTTTGAGGAAGAAATAAGAAGAATGTTCGAGCCTGGGCAAGAGACTGCTGTTCCTCATTCCTATTTCATTCATTTTCGCTCATTGGGCTTGAGTGGGAAGTCTCCGTACTCGTCCAATGCAGTTGGTCATGTATTCAACCTCATTCACTTTGTTGGATGTTATATGGGTCAGGTGAGATCTTTAAATGCAACAGTGATTGCAACATGTGCCCCGCATGAGATGTCTGTTCTTGGGGGCTATTTGGGGGAGGAGTTTTTCGGAAAAGGAACTTTTGAAAGGAGATTCTTCAGAGACGAGAAGGAACTTCAGGAATATGAGGCAGCTGAATTGACAAAAGCTGAAACGGCCCTGGCAGATGATGGAACAGTCAATTCTGATGATGAGGACTACTTCTCCAGTGAAACCAGGAGTCCAGAGGCAGTTTACACACGGATCATGATGAATGGAGGTAGACTAAAAAGATCACACATAAGGAGGTATGTCTCAGTCAGCTCTAATCACCAAACTCGCCCTAATTCGTTTGCGGAGTTTTTAAACAAAACATACTCGAGTGACTC
		</sequence>
		<sequence>
			<taxon idref="D0198-12_2012.083_CR"/>
			ATGGATGCCGACAAGATTGTATTCAAGGTCAATAATCAGGTGGTTTCTCTGAAGCCTGAAATTATTGTGGACCAATATGAGTACAAGTACCCGGCTATCAAAGACCTGAAGAAGCCCAGTATAACTTTAGGAAAAGCTCCTGATTTGAATAAAGCATACAAATCAATTTTATCTGGCATGAATGCAGCCAAACTTGACCCTGACGATGTATGCTCTTATCTGGCTGCCGCGATGCAGTTCTTTGAGGGATCATGTCCTGAAGACTGGACTAGCTATGGAATCCTGATAGCTCGGAAGGGAGATAAGATCACCCCGGATTCTCTTGTGGACATAAGACGCACTGATGTAGAAGGGAATTGGGCTCTAACAGGGGGCATGGAGTTGACAAGGGACCCTACTGTTTCAGAGCATGCATCTCTGGTTGGCCTTCTCTTGAGTTTATATAGGTTGAGCAAAATCTCTGGACAGAATACCGGCAATTACAAGACAAACATTGCAGATAGAATAGAGCAGATTTTCGAGACAGCCCCCTTTGCAAAGATCGTAGAACATCATACTTTGATGACGACCCACAAAATGTGTGCTAATTGGAGTACCATACCAAATTTCAGATTCCTGGCTGGAACTTATGACATGTTTTTCTCCCGGATTGAACACCTGTATTCAGCTATTAGAGTAGGCACAGTTGTCACAGCCTATGAAGACTGCTCAGGACTGGTGTCATTTACAGGGTTTATAAAGCAAATAAACCTCACTGCGAGAGAAGCACTATTATACTTCTTCCACAAGAACTTTGAGGAAGAAATAAGAAGAATGTTCGAGCCTGGGCAAGAGACTGCTGTTCCTCATTCCTATTTCATTCATTTTCGCTCATTGGGCTTGAGTGGGAAGTCTCCGTACTCGTCCAATGCAGTTGGTCATGTATTCAACCTCATTCACTTTGTTGGATGTTATATGGGTCAGGTGAGATCTTTAAATGCAACAGTGATTGCAACATGTGCCCCGCATGAGATGTCTGTTCTTGGGGGCTATTTGGGGGAGGAGTTTTTCGGAAAAGGAACTTTTGAAAGGAGATTCTTCAGAGACGAGAAGGAACTTCAGGAATATGAGGCAGCTGAATTGACAAAAGCTGAAACGGCCCTGGCAGATGATGGAACAGTCAATTCTGATGATGAGGACTACTTCTCCAGTGAAACCAGGAGTCCAGAGGCAGTTTACACACGGATCATGATGAATGGAGGTAGACTAAAAAGATCACACATAAGGAGGTATGTCTCAGTCAGCTCTAATCACCAAACTCGCCCTAATTCGTTTGCGGAGTTTTTAAACAAAACATACTCGAGTGACTC
		</sequence>
		<sequence>
			<taxon idref="D0608-06_2006.167_CR"/>
			ATGGATGCCGACAAGATTGTATTCAAGGTCAATAATCAGGTGGTCTCTCTGAAGCCTGAAATTATTGTGGACCAATATGAGTACAAGTACCCGGCGATCAAAGACCTGAAGAAGCCCAGTATAACTTTAGGAAAAGCTCCTGATTTGAATAAAGCATACAAATCAATTTTGTCTGGCATGAACGCAGCCAAACTTGACCCTGATGATGTATGCTCTTATCTGGCTGCCGCGATGCAGTTCTTTGAGGGAACATGTCCTGATGACTGGACTAGCTATGGAATCCTGATAGCTCGGAAGGGAGATAAGATCACCCCGGATTCTCTAGTGGACATAAGACGCACTGATGTAGAAGGGAATTGGGCTCTAACAGGGGGCATGGAGTTGACAAGGGACCCTACTGTTTCAGAGCATGCATCTCTGGTTGGCCTTCTCTTGAGTTTATATAGGTTGAGCAAAATCTCTGGACAGAATACCGGCAATTACAAGACAAACATCGCAGATAGAATAGAGCAGATTTTCGAGACAGCCCCCTTTGCAAAGATCGTAGAACATCACACTTTGATGACGACCCACAAAATGTGCGCTAACTGGAGTACCATACCAAATTTCAGATTCCTGGCTGGCACTTATGACATGTTTTTCTCCCGGATTGAACATCTGTATTCAGCTATTAGAGTAGGCACAGTTGTCACTGCCTATGAGGACTGCTCGGGACTGGTGTCATTTACAGGGTTTATAAAGCAAATAAATCTCTCTGCGAGAGAAGCACTATTATACTTCTTCCACAAGAACTTTGAGGAAGAAATAAGAAGAATGTTCGAGCCGGGGCAAGAAACTGCTGTTCCTCATTCCTATTTCATTCATTTTCGCTCATTGGGCTTGAGTGGGAAATCTCCGTACTCGTCCAATGCAGTTGGTCATGTATTCAACCTCATTCACTTTGTTGGATGTTATATGGGTCAGGTGAGATCTTTAAATGCAACAGTGATTGCAACATGTGCCCCGCATGAGATGTCTGTTCTTGGGGGCTATTTGGGGGAGGAGTTTTTCGGAAAAGGAACTTTTGAAAGGAGATTCTTCAGGGACGAGAAGGAACTTCAGGAATATGAGGCAGCTGAATTGACAAAAGCTGAAACGGCCCTGGCAGATGACGGAACAGTCAATTCTGATGATGAGGATTACTTCTCCAATGAAACCAGGAGTCCGGAGGCAGTTTACACACGGATCATGATGAATGGAGGTAGACTAAAAAGATCACACATAAGGAGGTATGTCTCAGTCAGCTCTAATCATCAAACTCGCCCTAATTCGTTTGCGGAGTTTTTAAACAAAACATACTCGAGTGACTC
		</sequence>
		<sequence>
			<taxon idref="D0784-10_2010.25_CR"/>
			ATGGATGCCGACAAGATTGTATTCAAGGTCAATAATCAGGTGGTCTCTCTGAAGCCTGAAATTATCGTGGACCAATATGAGTACAAGTACCCAGCTATCAAAGACCTGAAGAAGCCCAGTATAACCTTAGGAAAAGCTCCTGATTTGAACAAAGCATACAAATCAATCTTATCTGGCATGAACGCAGCCAAACTCAACCCTGATGATGTATGCTCTTATCTGGCTGCCGCAATGCAGTTCTTTGAGGGATCATGTCCTGAAGACTGGACTAGCTATGGAATCTTGATAGCTCGGAAGGGAGATAAGATCACCCCGGCTTCTCTTGTGGACATAAGGCGTACTGATGTGGAAGGGAATTGGGCTCTAACAGGGGGCATGGAGTTGACAAGGGACCCTACTGTTCCAGAGCATGCATCTCTGGTTGGCCTTCTCTTGAGTTTATATAGGTTGAGCAAAATCTCTGGACAGAATACTGGCAATTACAAGACAAACATCGCGGATAGAATAGAGCAGATTTTCGAGACAGCCCCCTTTGCAAAGATCGTAGAACATCACACTTTGATGACGACCCACAAAATGTGCGCTAACTGGAGTACCATACCAAATTTCAGATTCCTGGCTGGAACTTATGACATGTTTTTCTCCCGGATTGAACATCTGTATTCAGCTATTAGGGTAGGCACAGTTGTCACTGCCTATGAGGACTGCTCAGGATTGGTGTCATTTACAGGGTTTATAAAGCAAATAAATCTCACTGCGAGAGAAGCACTATTATACTTCTTCCACAAGAACTTTGAGGAAGAAATAAGAAGAATGTTTGAGCCTGGGCAAGAGACTGCTGTTCCTCATTCCTATTTCATTCATTTTCGCTCATTGGGCTTGAGTGGGAAATCTCCGTACTCGTCCAATGCAGTTGGTCATGTATTCAACCTCATTCACTTTGTTGGATGTTATATGGGTCAGGTGAGATCTTTAAATGCAACAGTGATTGCAACATGTGCTCCGCATGAGATGTCTGTTCTTGGGGGCTATTTGGGGGAGGAGTTTTTCGGAAAAGGAACTTTTGAAAGGAGATTCTTCAGGGACGAGAAGGAACTTCAGGAATATGAGGCAGCCGAATTGACAAAAGCTGAAACGGCCCTGGCAGATGACGGAACAGTCAACTCTGATGATGAGGAATATTTCTCCAGTGAAACCAGGAGTCCAGAAGCAGTTTACACACGAATCATGATGAATGGAGGTAGACTAAAAAGATCGCACATAAGGAGGTATGTCTCAGTCAGCTCTAATCATCAAACTCGCCCTAATTCTTTCGCGGAGTTTTTAAACAAAACATACTCGAGTGACTC
		</sequence>
		<sequence>
			<taxon idref="D1162-07_2007.25_CR"/>
			ATGGATGCCGACAAGATTGTATTCAAGGTCAATAATCAGGTGGTCTCTCTGAAGCCTGAAATTATTGTGGACCAATATGAGTACAAGTACCCGGCTATCAAAGACCTGAAGAAGCCCAGTATAACTTTAGGAAAAGCTCCTGATTTGAATAAAGCATACAAATCAATTTTGTCTGGCATGAACGCAGCCAAACTTGACCCTGATGATGTATGCTCTTATCTGGCTGCCGCGATGCAGTTCTTTGAGGGATCATGTCCTGATGACTGGACTAGCTATGGAATCCTGATAGCTCGGAAGGGAGATAAGATCACCCCGGATTCTCTTGTGGACATAAGACGCACTGATGTAGAAGGGAATTGGGCTCTAACAGGGGGCATGGAGTTGACAAGGGACCCTACTGTTTCAGAGCATGCATCTCTGGTTGGCCTTCTCTTGAGTTTATATAGGTTGAGCAAAATCTCTGGACAGAATACCGGCAATTACAAGACAAACATCGCAGATAGAATAGAGCAGATTTTCGAGACAGCCCCCTTTGCAAAGATCGTAGAACATCACACTTTGATGACGACCCACAAAATGTGCGCTAACTGGAGTACCATACCAAATTTCAGATTCCTGGCTGGAACTTATGACATGTTTTTCTCCCGAATTGAACATCTGTATTCAGCTATTAGAGTAGGCACAGTTGTCACTGCCTATGAGGACTGCTCGGGACTGGTGTCATTTACAGGGTTTATAAAGCAAATAAATCTCACTGCGAGAGAAGCACTATTATACTTCTTCCACAAGAACTTTGAGGAAGAAATAAGAAGAATGTTCGAGCCGGGGCAAGAGACTGCTGTTCCTCATTCCTATTTCATTCATTTTCGCTCATTGGGCTTGAGTGGGAAATCTCCGTACTCGTCCAATGCAGTTGGTCATGTATTCAACCTCATTCACTTTGTTGGATGTTATATGGGTCAGGTGAGATCTTTAAATGCAACAGTGATTGCAACATGTGCCCCGCATGAGATGTCTGTTCTTGGGGGCTATTTGGGGGAGGAGTTTTTCGGAAAAGGAACTTTTGAAAGGAGATTCTTCAGGGACGAGAAGGAACTTCAGGAATATGAGGCAGCTGAATTGACAAAAGCTGAAACGGCCCTGGCAGATGACGGAACAGTCAATTCTGATGATGAGGACTACTTCTCCAGTGAAACCAGGAGTCCAGAGGCAGTTTACACACGGATCATGATGAATGGAGGTAGACTAAAAAGATCACACATAAGGAGGTATGTCTCAGTCAGCTCCAATCATCAAACTCGCCCTAACTCGTTTGCGGAGTTTTTAAACAAAACATACTCGAGTGACTC
		</sequence>
		<sequence>
			<taxon idref="D1968-12_2012.417_CR"/>
			ATGGATGCCGACAAGATTGTATTCAAGGTCAATAATCAGGTGGTCTCTCTGAAACCTGAAATTATCGTGGACCAATATGAGTACAAGTACCCAGCTATCAAAGACCTGAAGAAGCCCAGTATAACCTTAGGAAAAGCTCCTGATTTGAACAAAGCATACAAATCAATCTTATCTGGCATGAACGCAGCCAAACTCAACCCTGATGATGTATGCTCTTATCTGGCTGCCGCAATGCAGTTCTTTGAGGGATCATGTCCTGAAGACTGGACTAGCTATGGAATCTTGATAGCTCGGAAGGGAGATAAGATCACCCCGGCTTCTCTTGTGGACATAAGGCGTACTGATGTGGAAGGGAATTGGGCTCTAACAGGGGGCATGGAGTTGACAAGGGACCCTACTGTTCCAGAGCATGCATCTCTGGTTGGCCTTCTCTTGAGTTTATATAGGTTGAGCAAAATCTCTGGACAGAATACTGGCAATTACAAGACAAACATCGCGGATAGAATAGAGCAGATTTTCGAGACAGCCCCCTTTGCAAAGATCGTAGAACATCACACTTTGATGACGACCCACAAAATGTGCGCTAACTGGAGTACCATACCAAATTTCAGATTCCTGGCTGGAACTTATGACATGTTTTTCTCCCGGATTGAACATCTGTATTCAGCTATTAGGGTAGGCACAGTTGTCACTGCCTATGAGGACTGCTCAGGATTGGTGTCATTTACAGGGTTTATAAAGCAAATAAACCTCACTGCGAGAGAAGCACTATTATACTTCTTCCACAAGAACTTTGAGGAAGAAATAAGAAGAATGTTTGAGCCTGGGCAAGAGACTGCTGTTCCTCATTCCTATTTCATTCATTTTCGCTCATTGGGCTTGAGTGGGAAATCTCCGTACTCGTCCAATGCAGTTGGTCATGTATTCAACCTCATTCACTTTGTTGGATGTTATATGGGTCAGGTGAGATCTTTAAATGCAACAGTGATTGCAACATGTGCCCCGCATGAGATGTCTGTTCTTGGGGGCTATTTGGGGGAGGAGTTTTTCGGAAAAGGAACTTTTGAAAGGAGATTCTTCAGGGACGAGAAGGAACTTCAGGAATATGAGGCAGCCGAATTGACAAAAGCTGAAACGGCCCTGGCAGATGACGGAACAGTCAACTCTGATGATGAGGACTATTTCTCCAGTGAAACCAGGAGTCCAGAAGCAGTTTACACACGAATCATGATGAATGGAGGTAGACTAAAAAGATCGCACATAAGGAGGTATGTCTCAGTCAGCTCTAATCATCAAACTCGCCCTAATTCTTTCGCGGAGTTTTTAAACAAAACATACTCGAGTGACTC
		</sequence>
		<sequence>
			<taxon idref="D2340-05_2005.75_CR"/>
			ATGGATGCCGACAAGATTGTATTCAAGGTCAATAATCAGGTGGTCTCTCTGAAGCCTGAAATTATCGTGGACCAATATGAGTACAAGTACCCAGCTATCAAAGACCTGAAGAAGCCCAGTATAACCTTAGGAAAAGCTCCTGATTTGAACAAAGCATACAAATCAATCTTATCTGGCATGAACGCAGCCAAACTCAACCCTGATGATGTATGCTCTTATCTGGCTGCCGCAATGCAGTTCTTTGAGGGATCATGTCCTGAAGACTGGACTAGCTATGGAATCTTGATAGCTCGGAAGGGAGATAAAATCACCCCGGCTTCTCTTGTGGACATAAGACGTACTGATGTGGAAGGGAATTGGGCTCTAACAGGGGGCATGGAGTTGACAAGGGACCCTACTGTTCCAGAGCATGCATCTCTGGTTGGCCTTCTCTTGAGTTTATATAGGTTGAGCAAAATCTCTGGACAGAATACTGGCAATTACAAGACAAACATCGCGGATAGAATAGAGCAGATTTTCGAGACAGCCCCCTTTGCAAAGATCGTAGAACATCACACTTTGATGACGACCCACAAAATGTGCGCTAACTGGAGTACCATACCAAATTTCAGATTCCTGGCTGGAACTTATGACATGTTTTTCTCCCGGATTGAACATCTGTATTCAGCTATTAGGGTAGGCACAGTTGTCACTGCCTACGAGGACTGCTCAGGATTGGTGTCATTTACAGGGTTTATAAAGCAAATAAATCTCACTGCGAGAGAAGCACTATTATACTTCTTCCACAAGAACTTTGAGGAAGAAATAAGAAGAATGTTTGAGCCTGGGCAAGAGACTGCAGTTCCTCATTCCTATTTCATTCATTTTCGCTCATTGGGCTTGAGTGGGAAATCTCCGTACTCGTCCAATGCAGTTGGTCATGTATTCAACCTCATTCACTTTGTTGGATGTTATATGGGTCAGGTGAGATCTTTAAATGCAACAGTGATTGCAACATGTGCCCCGCATGAGATGTCTGTTCTTGGGGGCTATCTGGGGGAGGAGTTTTTCGGAAAAGGAACTTTTGAAAGGAGATTCTTCAGGGACGAGAAGGAACTTCAGGAATATGAGGCAGCCGAATTGACAAAAGCTGAAACGGCCCTGGCAGATGACGGAACAGTCAACTCTGATGATGAGGACTATTTCTCCAGTGAAACCAGGAGTCCAGAAGCAGTTTACACACGAATCATGATGAATGGAGGTAGACTAAAAAGATCGCACATAAGGAGGTATGTCTCAGTCAGCTCTAATCATCAAACTCGCCCTAATTCTTTTGCGGAGTTTTTAAACAAAACATACTCGAGTGACTC
		</sequence>
		<sequence>
			<taxon idref="D2383-09_2009.583_CR"/>
			ATGGATGCCGACAAGATTGTATTCAAGGTCAATAATCAGGTGGTCTCTCTGAAGCCTGAAATTATCGTGGACCAATATGAGTACAAGTACCCAGCTATCAAAGACCTGAAGAAGCCCAGTATAACCTTAGGAAAAGCTCCTGATTTGAACAAAGCATACAAATCAATCTTATCTGGCATGAACGCAGCCAAACTCAACCCTGATGATGTATGCTCTTATCTGGCTGCCGCAATGCAGTTCTTTGAGGGATCATGTCCTGAAGACTGGACTAGCTATGGAATCTTGATAGCTCGGAAGGGAGATAAAATCACCCCGGCTTCTCTTGTGGACATAAGACGTACTGATGTGGAAGGGAATTGGGCTCTAACAGGGGGCATGGAGTTGACAAGGGACCCTACTGTTCCAGAGCATGCATCTCTGGTTGGCCTTCTCTTGAGTTTATATAGGTTGAGCAAAATCTCTGGACAGAATACTGGCAATTACAAGACAAACATCGCGGATAGAATAGAGCAGATTTTCGAGACAGCCCCCTTTGCAAAGATCGTAGAACATCACACTTTGATGACGACCCACAAAATGTGCGCTAACTGGAGTACCATACCAAATTTCAGATTCCTGGCTGGAACTTATGACATGTTTTTCTCCCGGATTGAACATCTGTATTCAGCTATTAGGGTAGGCACAGTTGTCACTGCCTACGAGGACTGCTCAGGATTGGTGTCATTTACAGGGTTTATAAAGCAAATAAATCTCACTGCGAGAGAAGCACTATTATACTTCTTCCACAAGAACTTTGAGGAAGAAATAAGAAGAATGTTTGAGCCTGGGCAAGAGACTGCAGTTCCTCATTCCTATTTCATTCATTTTCGCTCATTGGGCTTGAGTGGGAAATCTCCGTACTCGTCCAATGCAGTTGGTCATGTATTCAACCTCATTCACTTTGTTGGATGTTATATGGGTCAGGTGAGATCTTTAAATGCAACAGTGATTGCAACATGTGCCCCGCATGAGATGTCTGTTCTTGGGGGCTATCTGGGGGAGGAGTTTTTCGGAAAAGGAACTTTTGAAAGGAGATTCTTCAGGGACGAGAAGGAACTTCAGGAATATGAGGCAGCCGAATTGACAAAAGCTGAAACGGCCCTGGCAGATGACGGAACAGTCAACTCTGATGATGAGGACTATTTCTCCAGTGAAACCAGGAGTCCAGAAGCAGTTTACACACGAATCATGATGAATGGAGGTAGACTAAAAAGATCGCACATAAGGAGGTATGTCTCAGTCAGCTCTAATCATCAAACTCGCCCTAATTCTTTTGCGGAGTTTTTAAACAAAACATACTCGAGTGACTC
		</sequence>
		<sequence>
			<taxon idref="D2982-13_2013.667_CR"/>
			ATGGATGCCGACAAGATTGTATTCAAGGTCAATAATCAGGTGGTTTCTCTGAAGCCTGAAATTATTGTGGACCAATATGAGTACAAGTACCCGGCTATCAAAGACCTGAAGAAGCCCAGTATAACTTTAGGAAAAGCTCCTGATTTGAATAAAGCATACAAGTCAATTTTATCTGGCATGAATGCAGCCAAACTTGACCCTGACGATGTATGCTCTTATCTGGCTGCCGCGATGCAGTTCTTTGAGGGATCATGTCCTGATGACTGGACTAGTTATGGAATCCTGATAGCTCGGAAGGGAGATAAGATCACCCCGGATTCTCTTGTGGACATAAGACGCACTGATGTAGAAGGGAATTGGGCTCTAACAGGGGGCATGGAGTTGACAAGGGACCCTACTGTTTCAGAGCATGCATCTCTGGTTGGCCTTCTCTTGAGTTTATATAGGTTGAGCAAAATCTCTGGACAGAATACCGGCAATTACAAGACAAACATTGCAGATAGAATAGAGCAGATTTTCGAGACAGCCCCCTTTGCAAAGATCGTAGAACATCACACTTTGATGACGACCCACAAAATGTGTGCTAACTGGAGTACCATACCGAATTTCAGATTCCTGGCTGGAACTTATGACATGTTTTTCTCCCGGATTGAACACCTGTATTCAGCTATTAGAGTAGGCACAGTTGTCACCGCCTATGAAGACTGCTCAGGACTGGTGTCATTTACAGGGTTTATAAAGCAAATAAATCTCACTGCGAGAGAAGCACTACTATACTTCTTCCACAAGAACTTTGAGGAAGAAATAAGAAGAATGTTCGAGCCTGGGCAAGAGACTGCTGTTCCTCATTCCTATTTCATTCATTTTCGCTCATTGGGCTTGAGTGGGAAATCTCCGTACTCGTCCAATGCAGTTGGACATGTATTCAACCTCATTCACTTTGTTGGATGTTATATGGGTCAGGTGAGATCTTTAAATGCAACAGTGATTGCAACATGTGCCCCGCATGAGATGTCTGTTCTTGGGGGCTATTTGGGGGAGGAGTTTTTTGGAAAAGGAACTTTTGAAAGGAGATTCTTCAGAGACGAGAAGGAACTTCAAGAATATGAGGCAGCTGAATTGACAAAAGCTGAAACGGCCCTGGCAGATGATGGAACAGTCAATTCTGATGATGAGGACTACTTCTCCAGTGAAACCAGGAGTCCAGAGGCAGTTTACACACGGATCATGATGAATGGAGGTAGACTAAAAAGATCACACATAAGGAGGTATGTCTCAGTCAGCTCTAATCATCAAACTCGCCCTAATTCGTTTGCAGAGTTTTTAAACAAAACATACTCGAGTGACTC
		</sequence>
		<sequence>
			<taxon idref="D3051-13_2013.667_CR"/>
			ATGGATGCCGACAAGATTGTATTCAAGGTCAATAATCAGGTGGTTTCTCTGAAGCCTGAAATTATTGTGGACCAATATGAGTACAAGTACCCGGCTATCAAAGACCTGAAGAAGCCCAGTATAACTTTAGGAAAAGCTCCTGATTTGAATAAAGCATACAAATCAATTTTATCTGGCATGAATGCAGCCAAACTTGACCCTGACGATGTATGCTCTTATCTGGCTGCCGCGATGCAGTTCTTTGAGGGATCATGTCCTGAAGACTGGACTAGCTATGGAATCCTGATAGCTCGGAAGGGAGATAAGATCACCCCGGATTCTCTTGTGGACATAAGACGCACTGATGTAGAAGGGAATTGGGCTCTAACAGGGGGCATGGAGTTGACAAGGGACCCTACTGTTTCAGAGCATGCATCTCTGGTTGGCCTTCTCTTGAGTTTATATAGGTTGAGCAAAATCTCTGGACAGAATACCGGCAATTACAAGACAAACATTGCAGATAGAATAGAGCAGATTTTCGAGACAGCCCCCTTTGCAAAGATCGTAGAACATCACACTTTGATGACGACCCACAAAATGTGTGCCAATTGGAGTACCATACCAAATTTCAGATTCCTGGCTGGAACTTATGACATGTTTTTCTCCCGGATTGAACACCTGTATTCAGCTATTAGAGTAGGCACAGTTGTCACAGCCTATGAAGACTGCTCAGGACTGGTGTCATTTACAGGGTTTATAAAGCAAATAAACCTCACTGCGAGAGAAGCACTATTATACTTCTTCCACAAGAACTTTGAGGAAGAAATAAGAAGAATGTTCGAGCCTGGGCAAGAGACTGCTGTTCCTCATTCCTATTTCATTCATTTTCGCTCATTGGGCTTGAGTGGGAAGTCTCCGTACTCGTCCAATGCAGTTGGTCATGTATTCAACCTCATTCACTTTGTTGGATGTTATATGGGTCAGGTGAGATCTTTAAATGCAACAGTGATTGCAACATGTGCCCCGCATGAGATGTCTGTTCTTGGGGGCTATTTGGGGGAGGAGTTTTTCGGAAAAGGAACTTTTGAAAGGAGATTCTTCAGAGACGAGAAGGAACTTCAAGAATATGAGGCAGCTGAATTGACAAAAGCTGAAACGGCCCTGGCAGATGATGGAACAGTCAATTCTGATGATGAGGACTACTTCTCCAGTGAAACCAGGAGTCCAGAGGCAGTTTACACACGGATCATGATGAATGGAGGTAGACTAAAAAGATCACACATAAGGAGGTATGTCTCAGTCAGCTCTAATCACCAAACTCGCCCTAATTCGTTTGCGGAGTTTTTAAACAAAACATACTCGAGTGACTC
		</sequence>
		<sequence>
			<taxon idref="D3355-13_2013.667_CR"/>
			ATGGATGCCGACAAGATTGTATTCAAGGTCAATAATCAGGTGGTCTCTCTGAAGCCTGAAATTATCGTGGACCAATATGAGTACAAGTACCCAGCTATCAAAGACCTGAAGAAGCCCAGTATAACCTTAGGAAAAGCTCCTGATTTGAACAAAGCATACAAATCAATCTTATCTGGCATGAACGCAGCCAAACTCAACCCTGATGATGTATGCTCTTATCTGGCTGCCGCAATGCAGTTCTTTGAGGGATCATGTCCTGAAGACTGGACTAGCTATGGAATCTTGATAGCTCGAAAGGGAGATAAGATCACCCCGGCTTCTCTTGTGGACATAAGACGTACTGATGTGGAAGGGAATTGGGCTCTAACAGGGGGCATGGAGTTGACAAGGGACCCTACTGTTCCAGAGCATGCATCTCTGGTTGGCCTTCTCTTGAGTTTATATAGGTTGAGCAAAATCTCTGGACAGAATACTGGCAATTACAAGACAAACATCGCGGATAGAATAGAGCAGATTTTCGAGACAGCCCCCTTTGCAAAGATCGTAGAACATCACACTTTGATGACGACCCACAAAATGTGCGCTAACTGGAGTACCATACCAAATTTCAGATTCCTGGCTGGAACTTATGACATGTTTTTCTCCCGGATTGAACATCTGTATTCAGCTATTAGGGTAGGCACAGTTGTCACTGCCTATGAGGACTGCTCAGGATTGGTGTCATTTACAGGGTTTATAAAGCAAATAAATCTCACTGCGAGAGAAGCACTATTATACTTCTTCCACAAGAACTTTGAGGAAGAAATAAGAAGAATGTTTGAGCCTGGGCAAGAGACTGCTGTTCCTCATTCCTATTTCATTCATTTTCGCTCATTGGGCTTGAGTGGGAAATCTCCGTACTCGTCCAATGCAGTTGGTCATGTATTCAACCTCATTCACTTTGTTGGATGTTATATGGGTCAGGTGAGATCTTTAAATGCAACAGTGATTGCAACATGTGCCCCGCATGAGATGTCTGTTCTTGGGGGCTATTTGGGGGAGGAGTTTTTCGGAAAAGGAACTTTTGAAAGGAGATTCTTCAGGGACGAGAAGGAACTTCAGGAATATGAGGCCGCCGAATTGACAAAAGCTGAAACGGCCCTGGCAGATGACGGAACAGTCAACTCTGATGATGAGGACTATTTCTCCAGTGAAACCAGGAGTCCAGAAGCAGTTTACACACGAATCATGATGAATGGAGGTAGACTAAAAAGATCGCACATAAGGAGGTATGTCTCAGTCAGCTCTAATCATCAAACTCGCCCTAATTCTTTTGCGGAGTTTTTAAACAAAACATACTCGAGTGACTC
		</sequence>
		<sequence>
			<taxon idref="D3373-04_2004.417_CR"/>
			ATGGATGCCGACAAGATTGTATTCAAGGTCAATAATCAGGTGGTCTCTCTGAAGCCTGAAATTATCGTGGACCAATATGAGTACAAGTACCCAGCTATCAAAGACCTGAAGAAGCCCAGTATAACCTTAGGAAAAGCTCCTGATTTGAACAAAGCATACAAATCAATCTTATCTGGCATGAACGCAGCCAAACTCAACCCTGATGATGTATGCTCTTATCTGGCTGCCGCAATGCAGTTCTTTGAGGGATCATGTCCTGAAGACTGGACTAGCTATGGAATCTTGATAGCTCGGAAGGGAGATAAGATCACCCCGGCTTCTCTTGTGGACATAAGGCGTACTGATGTGGAAGGGAATTGGGCTCTAACAGGGGGCATGGAGTTGACAAGGGACCCTACTGTTCCAGAGCATGCATCTCTGGTTGGCCTTCTCTTGAGTTTATATAGGTTGAGCAAAATCTCTGGACAGAATACTGGCAATTACAAGACAAACATCGCGGATAGAATAGAGCAGATTTTCGAGACAGCCCCCTTTGCAAAGATCGTAGAACATCACACTTTGATGACGACCCACAAAATGTGCGCTAACTGGAGTACCATACCAAATTTCAGATTCCTGGCTGGAACTTATGACATGTTTTTCTCCCGGATTGAACATCTGTATTCAGCTATTAGGGTAGGCACAGTTGTCACTGCCTATGAGGACTGCTCAGGATTGGTGTCATTTACAGGGTTTATAAAGCAAATAAATCTCACTGCGAGAGAAGCACTATTATACTTCTTCCACAAGAACTTTGAGGAAGAAATAAGAAGAATGTTTGAGCCTGGGCAAGAGACTGCTGTTCCTCATTCCTATTTCATTCATTTTCGCTCATTGGGCTTGAGTGGGAAATCTCCGTACTCGTCCAATGCAGTTGGTCATGTGTTCAACCTCATTCACTTTGTTGGATGTTATATGGGTCAGGTGAGATCTTTAAATGCAACAGTGATTGCAACATGTGCCCCGCATGAGATGTCTGTTCTTGGGGGCTATTTGGGGGAGGAGTTTTTCGGAAAAGGAACTTTTGAAAGGAGATTCTTCAGGGACGAGAAGGAACTTCAGGAATATGAGGCAGCCGAATTGACAAAAGCTGAAACGGCCCTGGCAGATGACGGAACAGTCAACTCTGATGATGAGGACTATTTCTCCAGTGAAACCAGGAGTCCAGAGGCAGTTTACACACGAATCATGATGAATGGAGGTAGACTAAAAAGATCGCACATAAGGAGGTATGTCTCAGTCAGCTCTAATCATCAAACTCGCCCTAATTCTTTTGCGGAGTTTTTAAACAAAACATACTCGAGTGACTC
		</sequence>
		<sequence>
			<taxon idref="D3556-12_2012.667_CR"/>
			ATGGATGCCGACAAGATTGTATTCAAGGTCAATAATCAGGTGGTCTCTCTGAAGCCTGAAATTATCGTGGACCAATATGAGTACAAGTACCCAGCTATCAAAGACCTGAAGAAGCCCAGTATAACCTTAGGAAAAGCTCCTGATTTGAACAAAGCATACAAATCAATCTTATCTGGCATGAACGCAGCCAAACTCAACCCTGATGATGTATGCTCTTATCTGGCTGCCGCAATGCAGTTCTTTGAGGGATCATGTCCTGAAGACTGGACTAGCTATGGAATCTTGATAGCTCGGAAGGGAGATAAGATCACCCCGGCTTCTCTTGTGGACATAAGGCGTACTGATGTGGAAGGGAATTGGGCTCTAACAGGGGGCATGGAGTTGACAAGGGATCCTACTGTTCCAGAGCATGCATCTCTGGTTGGCCTTCTCTTGAGTTTATATAGGTTGAGCAAAATCTCTGGACAGAATACTGGCAATTACAAGACAAACATCGCGGATAGAATAGAGCAGATTTTCGAGACAGCCCCCTTTGCAAAGATCGTAGAACATCACACTTTGATGACGACCCACAAAATGTGCGCTAACTGGAGTACCATACCAAATTTCAGATTCCTGGCTGGAACTTATGACATGTTTTTCTCCCGGATTGAACATCTGTATTCAGCTATTAGGGTAGGCACAGTTGTCACTGCCTATGAGGACTGCTCAGGATTGGTGTCATTTACAGGGTTTATAAAGCAAATAAATCTCACTGCGAGAGAAGCACTATTATACTTCTTCCACAAGAACTTTGAGGAAGAAATAAGAAGAATGTTTGAGCCTGGGCAAGAGACTGCTGTTCCTCATTCCTATTTCATTCATTTTCGCTCATTGGGCTTGAGTGGGAAATCTCCGTACTCGTCCAATGCAGTTGGTCATGTATTCAACCTCATTCACTTTGTTGGATGTTATATGGGTCAGGTGAGATCTTTAAATGCAACAGTGATTGCAACATGTGCCCCGCATGAGATGTCTGTTCTTGGGGGCTATTTGGGGGAGGAGTTTTTCGGAAAAGGAACTTTTGAAAGGAGATTCTTCAGGGACGAGAAGGAACTTCAGGAATATGAGGCAGCCGAATTGACAAAAGCTGAAACGGCCCTGGCAGATGACGGAACAGTCAACTCTGATGATGAGGACTATTTCTCCAGTGAAACCAGGAGTCCAGAAGCAGTTTACACACGAATCATGATGAATGGAGGTAGACTAAAAAGATCGCACATAAGGAGGTATGTCTCAGTCAGCTCTAATCATCAAACTCGCCCTAATTCTTTCGCGGAGTTTTTAAACAAAACATACTCGAGTGACTC
		</sequence>
		<sequence>
			<taxon idref="D3595-11_2011.917_CR"/>
			ATGGATGCCGACAAGATTGTATTCAAGGTCAATAATCAGGTGGTTTCTCTGAAGCCTGAAATTATTGTAGACCAATATGAGTACAAGTACCCGGCTATCAAAGACCTGAAGAAGCCCAGTATAACTTTAGGAAAAGCTCCTGATTTGAATAAAGCATACAAATCAATTTTATCTGGCATGAATGCAGCCAAACTTGACCCTGACGATGTATGCTCTTATCTGGCTGCCGCGATGCAGTTCTTTGAGGGATCATGTCCTGATGACTGGACTAGTTATGGAATCCTGATAGCTCGGAAGGGAGATAAGATCACCCCGGATTCTCTTGTGGACATAAGACGCACTGATGTAGAAGGGAATTGGGCTCTAACAGGGGGCATGGAGTTGACAAGGGACCCTACTGTTTCAGAGCATGCATCTCTGGTTGGCCTTCTCTTGAGTTTATATAGATTGAGCAAAATCTCTGGACAGAATACCGGCAATTACAAGACAAACATTGCAGATAGAATAGAGCAGATTTTCGAGACAGCCCCCTTTGCAAAGATCGTAGAACATCACACTTTGATGACGACCCACAAAATGTGTGCTAACTGGAGTACCATACCAAATTTCAGATTCCTGGCTGGAACTTATGACATGTTTTTCTCCCGGATTGAGCACCTGTATTCAGCTATTAGAGTAGGCACAGTTGTCACAGCCTATGAAGACTGCTCAGGACTGGTGTCATTTACAGGGTTTATAAAGCAAATAAATCTCACTGCGAGAGAAGCACTACTATACTTCTTCCACAAGAACTTTGAGGAAGAAATAAGAAGAATGTTCGAGCCTGGGCAAGAGACTGCTGTTCCCCATTCCTATTTCATTCATTTTCGCTCATTGGGCTTGAGTGGGAAATCTCCGTACTCGTCCAATGCAGTTGGTCATGTATTCAACCTCATTCACTTTGTTGGATGTTATATGGGTCAGGTGAGATCTTTAAATGCAACAGTGATTGCAACATGTGCCCCGCATGAGATGTCTGTTCTTGGGGGCTATTTGGGGGAGGAGTTTTTTGGAAAAGGAACTTTTGAAAGGAGATTCTTCAGAGACGAGAAGGAACTTCAGGAATATGAGGCAGCTGAATTGACAAAAGCTGAAACGGCCCTGGCAGACGACGGAACAGTCAATTCTGATGATGAGGACTACTTCTCCAGTGAAACCAGGAGTCCAGAGGCAGTTTACACACGGATCATGATGAATGGAGGTAGACTAAAAAGATCACACATAAGGAGGTATGTCTCAGTCAGCTCTAATCATCAAACTCGCCCTAATTCGTTTGCAGAATTTTTAAACAAAACATACTCGAGTGACTC
		</sequence>
		<sequence>
			<taxon idref="D3636-11_2011.917_CR"/>
			ATGGATGCCGACAAGATTGTATTCAAGGTCAATAATCAGGTGGTTTCTCTGAAGCCTGAAATTATTGTAGACCAATATGAGTACAAGTACCCGGCTATCAAAGACCTGAAGAAGCCCAGTATAACTTTAGGAAAAGCTCCTGATTTGAATAAAGCATACAAATCAATTTTATCTGGCATGAATGCAGCCAAACTTGACCCTGACGATGTATGCTCTTATCTGGCTGCCGCGATGCAGTTCTTTGAGGGATCATGTCCTGATGACTGGACTAGTTATGGAATCCTGATAGCTCGGAAGGGAGATAAGATCACCCCGGATTCTCTTGTGGACATAAGACGCACTGATGTAGAAGGGAATTGGGCTCTAACAGGGGGCATGGAGTTGACAAGGGACCCTACTGTTTCAGAGCATGCATCTCTGGTTGGCCTTCTCTTGAGTTTATATAGATTGAGCAAAATCTCTGGACAGAATACCGGCAATTACAAGACAAACATTGCAGATAGAATAGAGCAGATTTTCGAGACAGCCCCCTTTGCAAAGATCGTAGAACATCACACTTTGATGACGACCCACAAAATGTGTGCTAACTGGAGTACCATACCAAATTTCAGATTCCTGGCTGGAACTTATGACATGTTTTTCTCCCGGATTGAGCACCTGTATTCAGCTATTAGAGTAGGCACAGTTGTCACAGCCTATGAAGACTGCTCAGGACTGGTGTCATTTACAGGGTTTATAAAGCAAATAAATCTCACTGCGAGAGAAGCACTACTATACTTCTTCCACAAGAACTTTGAGGAAGAAATAAGAAGAATGTTCGAGCCTGGGCAAGAGACTGCTGTTCCCCATTCCTATTTCATTCATTTTCGCTCATTGGGCTTGAGTGGGAAATCTCCGTACTCGTCCAATGCAGTTGGTCATGTATTCAACCTCATTCACTTTGTTGGATGTTATATGGGTCAGGTGAGATCTTTAAATGCAACAGTGATTGCAACATGTGCCCCGCATGAGATGTCTGTTCTTGGGGGCTATTTGGGGGAGGAGTTTTTTGGAAAAGGAACTTTTGAAAGGAGATTCTTCAGAGACGAGAAGGAACTTCAGGAATATGAGGCAGCTGAATTGACAAAAGCTGAAACGGCCCTGGCAGATGACGGAACAGTCAATTCTGATGATGAGGACTACTTCTCCAGTGAAACCAGGAGTCCAGAGGCAGTTTACACACGGATCATGATGAATGGAGGTAGACTAAAAAGATCACACATAAGGAGGTATGTCTCAGTCAGCTCTAATCATCAAACTCGCCCTAATTCGTTTGCAGAATTTTTAAACAAAACATACTCGAGTGACTC
		</sequence>
		<sequence>
			<taxon idref="D3797-12_2012.75_CR"/>
			ATGGATGCCGACAAGATTGTATTCAAGGTCAATAATCAGGTGGTCTCTCTGAAGCCTGAAATTATCGTGGACCAATATGAGTACAAGTACCCAGCTATCAAAGACCTGAAGAAGCCCAGTATAACCTTAGGAAAAGCTCCTGATTTGAACAAAGCATACAAATCAATCTTATCTGGCATGAACGCAGCCAAACTCAACCCTGATGATGTATGCTCTTATCTGGCTGCCGCAATGCAGTTCTTTGAGGGATCATGTCCTGAAGACTGGACTAGCTATGGAATCTTGATAGCTCGGAAGGGAGATAAGATCACCCCGGCTTCTCTTGTGGACATAAGGCGTACTGATGTGGAAGGGAATTGGGCTCTAACAGGGGGCATGGAGTTGACAAGGGACCCTACTGTTCCAGAGCATGCATCTCTGGTTGGCCTTCTCTTGAGTTTATATAGGTTGAGCAAAATCTCTGGACAGAATACTGGCAATTACAAGACAAACATCGCGGATAGAATAGAGCAGATTTTCGAGACAGCCCCCTTTGCAAAGATCGTAGAACATCACACTTTGATGACGACCCACAAAATGTGCGCTAACTGGAGTACCATACCAAATTTCAGATTCCTGGCTGGAACTTATGACATGTTTTTCTCCCGGATTGAACATCTGTATTCAGCTATTAGGGTAGGCACAGTTGTCACTGCCTATGAGGACTGCTCAGGATTGGTGTCATTTACAGGGTTTATAAAGCAAATAAATCTCACTGCGAGAGAAGCACTATTATACTTCTTCCACAAGAACTTTGAGGAAGAAATAAGAAGAATGTTTGAGCCTGGGCAAGAGACTGCTGTTCCTCATTCCTATTTCATTCATTTTCGCTCATTGGGCTTGAGTGGGAAATCTCCGTACTCGTCCAATGCAGTTGGTCATGTATTCAACCTCATTCACTTTGTTGGATGTTATATGGGTCAGGTGAGATCTTTAAATGCAACAGTGATTGCAACATGTGCCCCGCATGAGATGTCTGTTCTTGGGGGCTATTTGGGGGAGGAGTTTTTCGGAAAAGGAACTTTTGAAAGGAGATTCTTCAGGGACGAGAAGGAACTTCAGGAATATGAGGCAGCCGAATTGACAAAAGCTGAAACGGCCCTGGCAGATGACGGAACAGTCAACTCTGATGATGAGGACTATTTCTCCAGTGAAACCAGGAGTCCAGAAGCAGTTTACACACGAATCATGATGAATGGAGGTAGACTAAAAAGATCGCACATAAGGAGGTATGTCTCAGTCAGCTCTAATCATCAAACTCGCCCTAATTCTTTTGCGGAGTTTTTAAACAAAACATACTCGAGTGACTC
		</sequence>
		<sequence>
			<taxon idref="D4021-12_2012.75_CR"/>
			ATGGATGCCGACAAGATTGTATTCAAGGTCAATAATCAGGTGGTCTCTCTGAAGCCTGAAATTATCGTGGACCAATATGAGTACAAGTACCCAGCTATCAAAGACCTGAAGAAGCCCAGTATAACCTTAGGAAAAGCTCCTGATTTGAACAAAGCATACAAATCAATCTTATCTGGCATGAACGCAGCCAAACTCAACCCTGATGATGTATGCTCTTATCTGGCTGCCGCAATGCAGTTCTTTGAGGGATCATGTCCTGAAGACTGGACTAGCTATGGAATCTTGATAGCTCGGAAGGGAGATAAGATCACCCCGGCTTCTCTTGTGGACATAAGGCGTACTGATGTGGAAGGGAATTGGGCTCTAACAGGGGGCATGGAGTTGACAAGGGACCCTACTGTTCCAGAGCATGCATCTCTGGTTGGCCTTCTCTTGAGTTTATATAGGTTGAGCAAAATCTCTGGACAGAATACTGGCAATTACAAGACAAACATCGCGGATAGAATAGAGCAGATTTTCGAGACAGCCCCCTTTGCAAAGATCGTAGAACATCACACTTTGATGACGACCCACAAAATGTGCGCTAACTGGAGTACCATACCAAATTTCAGATTCCTGGCTGGAACTTATGACATGTTTTTCTCCCGGATTGAACATCTGTATTCAGCTATTAGGGTAGGCACAGTTGTCACTGCCTATGAGGACTGCTCAGGATTGGTGTCATTTACAGGGTTTATAAAGCAAATAAATCTCACTGCGAGAGAAGCACTATTATACTTCTTCCACAAGAACTTTGAGGAAGAAATAAGAAGAATGTTTGAGCCTGGGCAAGAGACTGCTGTTCCTCATTCCTATTTCATTCATTTTCGCTCATTGGGCTTGAGTGGGAAATCTCCGTACTCGTCCAATGCAGTTGGTCATGTATTCAACCTCATTCACTTTGTTGGATGTTATATGGGTCAGGTGAGATCTTTAAATGCAACAGTGATTGCAACATGTGCCCCGCATGAGATGTCTGTTCTTGGGGGCTATTTGGGGGAGGAGTTTTTCGGAAAAGGAACTTTTGAAAGGAGATTCTTCAGGGACGAGAAGGAACTTCAGGAATATGAGGCAGCCGAATTGACAAAAGCTGAAACGGCCCTGGCAGATGACGGAACAGTCAACTCTGATGATGAGGACTATTTCTCCAGTGAAACCAGGAGTCCAGAAGCAGTTTACACACGAATCATGATGAATGGAGGTAGACTAAAAAGATCGCACATAAGGAGGTATGTCTCAGTCAGCTCTAATCATCAAACTCGCCCTAATTCTTTTGCGGAGTTTTTAAACAAAACATACTCGAGTGACTC
		</sequence>
		<sequence>
			<taxon idref="D4476-11_2011.917_CR"/>
			ATGGATGCCGACAAGATTGTATTCAAGGTCAATAATCAGGTGGTTTCTCTGAAGCCTGAAATTATTGTAGACCAATATGAGTACAAGTACCCGGCTATCAAAGACCTGAAGAAGCCCAGTATAACTTTAGGAAAAGCTCCTGATTTGAATAAAGCATACAAATCAATTTTATCTGGCATGAATGCAGCCAAACTTGACCCTGACGATGTATGCTCTTATCTGGCTGCCGCGATGCAGTTCTTTGAGGGATCATGTCCTGATGACTGGACTAGTTATGGAATCCTGATAGCTCGGAAGGGAGATAAGATCACCCCGGATTCTCTTGTGGACATAAGACGCACTGATGTAGAAGGGAATTGGGCTCTAACAGGGGGCATGGAGTTGACAAGGGACCCTACTGTTTCAGAGCATGCATCTCTGGTTGGCCTTCTCTTGAGTTTATATAGATTGAGCAAAATCTCTGGACAGAATACCGGCAATTACAAGACAAACATTGCAGATAGAATAGAGCAGATTTTCGAGACAGCCCCCTTTGCAAAGATCGTAGAACATCACACTTTGATGACGACCCACAAAATGTGTGCTAACTGGAGTACCATACCAAATTTCAGATTCCTGGCTGGAACTTATGACATGTTTTTCTCCCGGATTGAGCACCTGTATTCAGCTATTAGAGTAGGCACAGTTGTCACAGCCTATGAAGACTGCTCAGGACTGGTGTCATTTACAGGGTTTATAAAGCAAATAAATCTCACTGCGAGAGAAGCACTACTATACTTCTTCCACAAGAACTTTGAGGAAGAAATAAGAAGAATGTTCGAGCCTGGGCAAGAGACTGCTGTTCCCCATTCCTATTTCATTCATTTTCGCTCATTGGGCTTGAGTGGGAAATCTCCGTACTCGTCCAATGCAGTTGGTCATGTATTCAACCTCATTCACTTTGTTGGATGTTATATGGGTCAGGTGAGATCTTTAAATGCAACAGTGATTGCAACATGTGCCCCGCATGAGATGTCTGTTCTTGGGGGCTATTTGGGGGAGGAGTTTTTTGGAAAAGGAACTTTTGAAAGGAGATTCTTCAGAGACGAGAAGGAACTTCAGGAATATGAGGCAGCTGAATTGACAAAAGCTGAAACGGCCCTGGCAGATGACGGAACAGTCAATTCTGATGATGAGGACTACTTCTCCAGTGAAACCAGGAGTCCAGAGGCAGTTTACACACGGATCATGATGAATGGAGGTAGACTAAAAAGATCACACATAAGGAGGTATGTCTCAGTCAGCTCTAATCATCAAACTCGCCCTAATTCGTTTGCAGAATTTTTAAACAAAACATACTCGAGTGACTC
		</sequence>
		<sequence>
			<taxon idref="D4958-13_2013.75_CR"/>
			ATGGATGCCGACAAGATTGTATTCAAGGTCAATAATCAGGTGGTCTCTCTGAAGCCTGAAATTATCGTGGACCAATATGAGTACAAGTACCCAGCTATCAAAGACCTGAAGAAGCCCAGTATAACCTTAGGAAAAGCTCCTGATTTGAACAAAGCATACAAATCAATCTTATCTGGCATGAACGCAGCCAAACTCAACCCTGATGATGTATGCTCTTATCTGGCTGCCGCAATGCAGTTCTTTGAGGGATCATGTCCTGAAGACTGGACTAGTTATGGAATCTTGATAGCTCGGAAGGGAGATAAGATCACCCCGGCTTCTCTTGTGGACATAAGACGTACTGATGTGGAAGGGAATTGGGCTCTAACAGGGGGCATGGAGTTGACAAGGGACCCTACTGTTCCAGAGCATGCATCTCTGGTTGGCCTTCTCTTGAGTTTATATCGGTTGAGCAAAATCTCCGGACAGAATACTGGCAATTACAAGACAAACATCGCGGATAGAATAGAGCAGATTTTCGAGACAGCCCCCTTTGCAAAGATCGTAGAACATCACACTTTGATGACGACCCACAAAATGTGCGCTAACTGGAGTACCATACCAAATTTCAGATTCCTGGCTGGAACTTATGACATGTTTTTCTCCCGGATTGAACATCTGTATTCAGCTATTAGGGTAGGCACAGTTGTCACTGCCTATGAGGACTGCTCAGGATTGGTGTCATTTACAGGGTTTATAAAGCAAATAAATCTCACTGCGAGAGAAGCACTATTATACTTCTTCCACAAGAACTTTGAGGAAGAAATAAGAAGAATGTTTGAGCCTGGGCAAGAGACTGCTGTTCCTCATTCCTATTTCATTCATTTTCGCTCATTGGGCTTGAGTGGGAAATCTCCGTACTCGTCCAATGCAGTTGGTCATGTATTCAACCTCATTCACTTTGTTGGATGTTATATGGGTCAGGTGAGATCTTTAAATGCAACAGTGATTGCAACATGTGCCCCGCATGAGATGTCTGTTCTTGGGGGCTATTTAGGGGAGGAGTTTTTCGGAAAAGGAACTTTTGAAAGGAGATTCTTCAGGGACGAGAGGGAACTTCAGGAATATGAGGCAGCCGAATTGACAAAAGCGGAAACGGCCCTGGCAGATGACGGAACAGTCAACTCTGATGATGAGGACTATTTCTCCAGTGAAACCAGGAGTCCAGAAGCAGTTTACACACGAATCATGATGAATGGAGGTAGACTAAAAAGATCGCACATAAGGAGGTATGTCTCAGTCAGCTCTAATCATCAAACTCGCCCTAATTCTTTTGCGGAGTTTTTAAACAAAACATACTCGAGTGACTC
		</sequence>
		<sequence>
			<taxon idref="D5096-11_2012_CR"/>
			ATGGATGCCGACAAGATTGTATTCAAGGTCAATAATCAGGTGGTTTCTCTGAAGCCTGAAATTATTGTGGACCAATATGAGTACAAGTACCCGGCTATCAAAGACCTGAAGAAGCCCAGTATAACTTTAGGAAAAGCTCCTGATTTGAATAAAGCATACAAGTCAATTTTATCTGGCATGAATGCAGCCAAACTTGACCCTGACGATGTATGCTCTTATCTGGCTGCCGCGATGCAGTTCTTTGAGGGATCATGTCCTGATGACTGGACTAGTTATGGAATCCTGATAGCTCGGAAGGGAGATAAGATCACCCCGGATTCTCTTGTGGACATAAGACGCACTGATGTAGAAGGGAATTGGGCTCTAACAGGGGGCATGGAGTTGACAAGGGACCCTACTGTTTCAGAGCATGCATCTCTGGTTGGCCTTCTCTTGAGTTTATATAGGTTGAGCAAAATCTCTGGACAGAATACCGGCAATTACAAGACAAACATTGCAGATAGAATAGAGCAGATTTTCGAGACAGCCCCCTTTGCAAAGATCGTAGAACATCACACTTTGATGACGACCCACAAAATGTGTGCTAACTGGAGTACCATACCGAATTTCAGATTCCTGGCTGGAACTTATGACATGTTTTTCTCCCGGATTGAACACCTGTATTCAGCTATTAGAGTAGGCACAGTTGTCACAGCCTATGAAGACTGCTCAGGACTGGTGTCATTTACAGGGTTTATAAAGCAAATAAATCTCACTGCGAGAGAAGCACTACTATACTTCTTCCACAAGAACTTTGAGGAAGAAATAAGAAGAATGTTCGAGCCTGGGCAAGAGACTGCTGTTCCTCATTCCTATTTCATTCATTTTCGCTCATTGGGCTTGAGTGGGAAATCTCCGTACTCGTCCAATGCAGTTGGACATGTATTCAACCTCATTCACTTTGTTGGATGTTATATGGGTCAGGTGAGATCTTTAAATGCAACAGTGATTGCAACATGTGCCCCGCATGAGATGTCTGTTCTTGGGGGCTATTTGGGGGAGGAGTTTTTTGGAAAAGGAACTTTTGAAAGGAGATTCTTCAGAGACGAGAAGGAACTTCAAGAATATGAGGCAGCTGAATTGACAAAAGCTGAAACGGCCCTGGCAGATGACGGAACAGTCAATTCTGATGATGAGGACTACTTCTCCAGTGAAACCAGGAGTCCAGAGGCAGTTTACACACGGATCATGATGAATGGAGGTAGACTAAAAAGATCACACATAAGGAGGTATGTCTCAGTCAGCTCTAATCATCAAACTCGCCCTAATTCGTTTGCAGAGTTTTTAAACAAAACATACTCGAGTGACTC
		</sequence>
		<sequence>
			<taxon idref="D5123-11_2012_CR"/>
			ATGGATGCCGACAAGATTGTATTCAAGGTCAATAATCAGGTGGTTTCTCTGAAGCCTGAAATTATTGTGGACCAATATGAGTACAAGTACCCGGCTATCAAAGACCTGAAGAAGCCCAGTATAACTTTAGGAAAAGCTCCTGATTTGAATAAAGCATACAAGTCAATTTTATCTGGCATGAATGCAGCCAAACTTGACCCTGACGATGTATGCTCTTATCTGGCTGCCGCGATGCAGTTCTTTGAGGGATCATGTCCTGATGACTGGACTAGTTATGGAATCCTGATAGCTCGGAAGGGAGATAAGATCACCCCGGATTCTCTTGTGGACATAAGACGCACTGATGTAGAAGGGAATTGGGCTCTAACAGGGGGCATGGAGTTGACAAGGGACCCTACTGTTTCAGAGCATGCATCTCTGGTTGGCCTTCTCTTGAGTTTATATAGGTTGAGCAAAATCTCTGGACAGAATACCGGCAATTACAAGACAAACATTGCAGATAGAATAGAGCAGATTTTCGAGACAGCCCCCTTTGCAAAGATCGTAGAACATCACACTTTGATGACGACCCACAAAATGTGTGCTAACTGGAGTACCATACCGAATTTCAGATTCCTGGCTGGAACTTATGACATGTTTTTCTCCCGGATTGAACACCTGTATTCAGCTATTAGAGTAGGCACAGTTGTCACAGCCTATGAAGACTGCTCAGGACTGGTGTCATTTACAGGGTTTATAAAGCAAATAAATCTCACTGCGAGAGAAGCACTACTATACTTCTTCCACAAGAACTTTGAGGAAGAAATAAGAAGAATGTTCGAGCCTGGGCAAGAGACTGCTGTTCCTCATTCCTATTTCATTCATTTTCGCTCATTGGGCTTGAGTGGGAAATCTCCGTACTCGTCCAATGCAGTTGGACATGTATTCAACCTCATTCACTTTGTTGGATGTTATATGGGTCAGGTGAGATCTTTAAATGCAACAGTGATTGCAACATGTGCCCCGCATGAGATGTCTGTTCTTGGGGGCTATTTGGGGGAGGAGTTTTTTGGAAAAGGAACTTTTGAAAGGAGATTCTTCAGAGACGAGAAGGAACTTCAAGAATATGAGGCAGCTGAATTGACAAAAGCTGAAACGGCCCTGGCAGATGACGGAACAGTCAATTCTGATGATGAGGACTACTTCTCCAGTGAAACCAGGAGTCCAGAGGCAGTTTACACACGGATCATGATGAATGGAGGTAGACTAAAAAGATCACACATAAGGAGGTATGTCTCAGTCAGCTCTAATCATCAAACTCGCCCTAATTCGTTTGCAGAGTTTTTAAACAAAACATACTCGAGTGACTC
		</sequence>
		<sequence>
			<taxon idref="EU293113_1990.083_GUY"/>
			ATGGATGCCGACAAGATTGTATTCAAGGTCAATAATCAGGTGGTCTCTCTGAAGCCTGAAATTATTGTGGACCAATATGAGTACAAGTACCCGGCTATCAAAGACCTGAAGAAGCCCAGTATAACCTTAGGAAAAGCTCCTGATTTGAATAAAGCATACAAATCAATTTTATCTGGCATGAACGCAGCCAAACTCGACCCTGATGATGTATGCTCTTATCTGGCTGCCGCGATGCAGTTCTTTGAGGGATCATGTCCTGAGGACTGGACTAGCTATGGAATCCTGATAGCCCGGAAGGGAGACAAGATCACCCCGGATTCTCTTGTGGACATAAGACGTACTGATGTGGAAGGGAATTGGGCTCTAACAGGGGGCATGGAGTTAACAAGGGACCCTACTGTTTCAGAGCACGCATCTCTGGTTGGCCTTCTCTTGAGTTTATATAGGTTGAGCAAAATCTCTGGACAGAATACCGGCAATTACAAGACAAACATCGCGGATAGAATAGAGCAGATTTTCGAGACAGCCCCCTTTGCAAAGATTGTAGAACATCATACTTTGATGACGACCCACAAAATGTGCGCTAACTGGAGTACCATACCAAATTTCAGATTCCTGGCTGGAACTTATGACATGTTTTTCTCCCGGATTGAACATTTGTATTCAGCTATTAGAGTAGGCACAGTTGTCACTGCTTATGAGGACTGCTCAGGACTGGTGTCATTTACAGGGTTTATAAAGCAAATAAATCTCACTGCGAGAGAAGCACTATTATACTTCTTCCACAAGAACTTTGAGGAAGAAATAAGAAGAATGTTCGAGCCTGGGCAAGAGACTGCTGTTCCTCATTCCTATTTTATTCATTTTCGTTCATTGGGCTTGAGTGGGAAATCTCCTTACTCATCCAATGCAGTTGGTCATGTATTCAACCTCATTCACTTTGTTGGATGTTATATGGGTCAGGTGAGATCTTTAAATGCAACAGTGATTGCAACATGTGCCCCGCATGAGATGTCTGTTCTTGGGGGCTATTTGGGGGAGGAGTTTTTCGGAAAAGGAACTTTTGAAAGGAGATTCTTTAGAGACGAGAAGGAACTTCAGGAATATGAGGCAGCTGAGTTGACAAAAGCTGAAACGGCCCTGGCAGATGACGGAACAGTCAATTCTGATGATGAGGACTACTTCTCCAGTGAAACCAGGAGTCCAGAAGCAGTTTACACACGAATCATGATGAATGGAGGTAGACTAAAAAGATCACACATAAGGAGGTATGTCTCAGTCAGCTCTAATCATCAAACTCGCCCTAACTCGTTTGCGGAGTTTTTAAACAAAACATACTCGAGTGACTC
		</sequence>
		<sequence>
			<taxon idref="EU981927_2008.5_UR"/>
			-----------------------------------TCAGGTGGTCTCTCTGAAGCCTGAAATTATTGTGGACCAATATGAGTACAAGTACCCGGCTATCAAAGACCTGAAGAAGCCCAGTATAACCTTAGGAAAAGCTCCTGATTTGAATAAAGCATACAAATCAATTTTGTCTGGCATGAACGCAGCCAAACTTGACCCTGATGATGTATGCTCTTATCTGGCTGCCGCAATGCAGTTCTTTGAGGGATCATGTCCTGAGGACTGGACTAGCTATGGAATCCTGATAGCTCGGAAGGGAGATAAGATCACCCCGGATTCTCTTGTGGACATAAGACGTACCGATGTGGAAGGGAATTGGGCTCTAACAGGGGGCATGGAGTTGACAAGGGACCCTACTGTTTCAGAGCATGCATCTCTGGTTGGCCTTCTCTTGAGTTTATATAGGTTGAGCAAAATCTCTGGACAGAATACCGGCAATTACAAGACAAACATCGCGGATAGAATAGAGCAGATTTTCGAGACAGCCCCCTTTGCAAAGATTGTAGAACATCATACTTTGATGACTACCCACAAAATGTGTGCTAACTGGAGTACCATACCAAATTTCAGATTCTTGGCTGGAACTTATGACATGTTTTTCTCCCGGATTGAACATTTGTACTCAGCTATTAGAGTAGGCACAGTTGTCACTGCCTATGAGGACTGCTCAGGACTGGTGTCATTTACAGGGTTTTTAAAGCAGATAAATCTCACTGCGAGAGAAGCACTATTGTACTTCTTCCACAAGAACTTTGAGGAAGAAATAAGAAGAATGTTCGAGCCTGGGCAAGAGACTGCTGTTCCTCATTCTTATTTTATTCATTTTCGTTCATTGGGCTTGAGTGGGAAATCTCCTTACTCATCCAATGCAGTTGGTCATGTATTCAACCTCATTCACTTTGTTGGATGTTATATGGGTCAGGTGAGATCTTTGAATGCAACAGTGATTGCAACATGTGCCCCGCATGAGATGTCTGTTCTTGGGGGCTATTTGGGGGAGGAGTTTTTCGGAAAAGGAACTTTTGAAAGGAGATTCTTCAGAGACGAGAAGGAACTTCAGGAATATGAGGCAGCTGAATTGACAAAAGCTGAAACAGCCCTGGCAGATGACGGAACAGTCAATTCTGACGATGAGGACTACTTCTCCAGTGAAACCAGGAGTCCAGAAGCAGTTTATACACGAATCATGATGAATGGAGGTCGACTAAAGAGATCACACATAAGGAGGTATGTCTCAGTCAGCTCTAATCATCAAACTCGCCCTAACTCGTTTGCTGAGTTTTTAAACAAAACATACTCGAGTGACTC
		</sequence>
		<sequence>
			<taxon idref="EU981931_2007.917_UR"/>
			-----------------------------------TCAGGTGGTCTCTCTGAAGCCTGAAATTATTGTGGACCAATATGAGTACAAGTACCCGGCTATCAAAGACCTGAAGAAGCCCAGTATAACCTTAGGAAAAGCTCCTGATTTGAATAAAGCATACAAATCAATTTTGTCTGGCATGAACGCAGCCAAACTTGACCCTGATGATGTATGCTCTTATCTGGCTGCCGCAATGCAGTTCTTTGAGGGATCATGTCCTGAGGACTGGACTAGCTATGGAATCCTGATAGCTCGGAAGGGAGATAAGATCACCCCGGATTCTCTTGTGGACATAAGACGTACCGATGTGGAAGGGAATTGGGCTCTAACAGGGGGCATGGAGTTGACAAGGGACCCTACTGTTTCAGAGCATGCATCTCTGGTTGGCCTTCTCTTGAGTTTATATAGGTTGAGCAAAATCTCTGGACAGAATACCGGCAATTACAAGACAAACATCGCGGATAGAATAGAGCAGATTTTCGAGACAGCCCCCTTTGCAAAGATTGTAGAACATCATACTTTGATGACTACCCACAAAATGTGTGCTAACTGGAGTACCATACCAAATTTCAGATTCTTGGCTGGAACTTATGACATGTTTTTCTCCCGGATTGAACATTTGTACTCAGCTATTAGAGTAGGCACAGTTGTCACTGCCTATGAGGACTGCTCAGGACTGGTGTCATTTACAGGGTTTATAAAGCAGATAAATCTCACTGCGAGAGAAGCACTATTGTACTTCTTCCACAAGAACTTTGAGGAAGAAATAAGAAGAATGTTCGAGCCTGGGCAAGAGACTGCTGTTCCTCATTCTTATTTTATTCATTTTCGTTCATTGGGCTTGAGTGGGAAATCTCCTTACTCATCCAATGCAGTTGGTCATGTATTCAACCTCATTCACTTTGTTGGATGTTATATGGGTCAGGTGAGATCTTTGAATGCAACAGTGATTGCAACATGTGCCCCGCATGAGATGTCTGTTCTTGGGGGCTATTTGGGGGAGGAGTTTTTCGGAAAAGGAACTTTTGAAAGGAGATTCTTCAGAGACGAGAAGGAACTTCAGGAATATGAGGCAGCTGAATTGACAAAAGCTGAAACAGCCCTGGCAGATGACGGAACAGTCAATTCTGACGATGAGGACTACTTCTCCAGTGAAACCAGGAGTCCAGAAGCAGTTTATACACGAATCATGATGAATGGAGGTCGACTAAAGAGATCACACATAAGGAGGTATGTCTCAGTCAGCTCTAATCATCAAACTCGCCCTAACTCGTTTGCTGAGTTTTTAAACAAAACATACTCGAGTGACTC
		</sequence>
		<sequence>
			<taxon idref="FJ228492_2002_ES"/>
			ATGGATGCCGACAAGATTGTATTCAAGGTCAATAATCAGGTGGTCTCTCTGAAGCCTGAAATTATTGTGGACCAATATGAGTACAAGTACCCGGCTATCAAAGACCTGAAGAAGCCCAGTATAACTTTAGGAAAAGCTCCTGATTTGAATAAAGCATACAAATCAATTTTGTCTGGCATGAACGCAGCCAAACTTGACCCTGATGATGTATGCTCTTATCTGGCTGCCGCGATGCAGTTCTTTGAGGGAACATGTCCTGATGACTGGACTAGCTATGGAATCCTGATAGCTCGGAAGGGAGATAAGATCACCCCGGATTCTCTAGTGGACATAAGACGCACTGATGTAGAAGGGAATTGGGCTCTAACAGGGGGCATGGAGTTGACAAGGGACCCTACTGTTTCAGAGCATGCATCTCTGGTTGGCCTTCTCTTGAGTTTATATAGGTTGAGCAAAATCTCTGGACAGAATACCGGCAATTACAAGACAAACATCGCAGATAGAATAGAGCAGATTTTCGAGACAGCCCCCTTTGCAAAGATCGTAGAACATCACACTTTGATGACGACCCACAAAATGTGTGCTAATTGGAGTACTATACCAAACTTCAGATTTTTGGCCGGAACCTATGACATGTTTTTCTCCCGGATTGAGCATCTATATTCAGCAATCAGAGTAGGCACAGTTGTCACTGCCTATGAGGACTGCTCGGGACTGGTGTCATTTACAGGGTTTATAAAGCAAATAAATCTCACTGCGAGAGAAGCACTACTATACTTCTTCCACAAGAACTTTGAGGAAGAAATAAGAAGAATGTTCGAGCCGGGGCAAGAGACTGCTGTTCCTCATTCCTATTTCATTCATTTTCGTTCATTGGGCTTGAGTGGGAAATCTCCGTACTCGTCCAATGCAGTTGGTCATGTATTCAACCTCATTCACTTTGTTGGATGTTATATGGGTCAGGTGAGATCTTTAAATGCAACAGTGATTGCAACATGTGCCCCGCATGAGATGTCTGTTCTTGGGGGCTATTTGGGGGAGGAGTTTTTCGGAAAAGGAACTTTTGAAGAGAGATTCTTCAGGGACGAGAAGGAACTTCAGGAATATGAGGCAGCTGAATTGACAAAAGCTGAAACGGCCCTGGCAGATGACGGAACAGTCAATTCTGATGATGAGGACTACTTCTCCAGTGAAACCAGGAGTCCAGAGGCAGTTTACACACGGATCATGATGAATGGAGGTAGACTAAAAAGATCACACATAAGGAGGTATGTCTCAGTCAGCTCTAATCATCAAACTCGCCCTAATTCGTTTGCGGAGTTTTTAAACAAAACATACTCGAGTGACTC
		</sequence>
		<sequence>
			<taxon idref="GU204250_2006_BR"/>
			-----------------------CAAGGTCAATAATCAGGTGGTCTCTTTGAAGCCTGAAATTATCGTGGACCAATATGAGTACAAATACCCGGCTATCAAAGACCTGAAGAAGCCCAGTATAACCTTAGGAAAAGCTCCTGATTTGAGTAAAGCATACAAATCAATTTTGTCTGGCATGAATGCAGCCAAACTCGACCCTGACGATGTATGCTCTTATCTGGCTGCCGCGATGCAGTTCTTTGAGGGATCATGTCCTGAGGACTGGACTAGCTATGGAATCCTGATAGCTCGGAAGGGAGACAAGATCACTCCGGATTCTCTTGTGGACATAAGACGTACTGATGTGGAAGGGAATTGGGCTCTGACAGGGGGCATGGAGTTGACAAGGGACCCTACTGTTTCAGAGCATGCATCTCTGGTTGGCCTTCTCTTGAGTTTATATAGGTTGAGCAAAATCTCCGGACAGAATACCGGCAATTACAAGACAAACATCGCGGATAGAATAGAGCAGATTTTTGAGACAGCCCCCTTTGCAAAGATCGTGGAACATCATACTTTGATGACGACCCACAAAATGTGCGCTAACTGGAGTACCATACCAAATTTCAGATTCCTGGCTGGAACTTATGACATGTTTTTCTCCCGGATTGAACATCTGTATTCAGCTATTAGAGTAGGCACAGTGGTCACTGCTTATGAGGATTGCTCAGGACTGGTGTCATTTACAGGGTTTATTAAGCAAATAAATCTCACTGCGAGAGAAGCACTATTATACTTCTTCCACAAGAACTTTGAGGAAGAAATAAGAAGAATGTTCGAGCCTGGGCAAGAGACTGCTGTCCCTCATTCCTATTTCATCCATTTCCGTTCATTGGGCTTGAGTGGGAAATCTCCGTACTCATCCAATGCAGTTGGTCATGTATTCAACCTCATTCACTTTGTTGGATGTTATATGGGTCAGGTGAGATCTTTAAATGCAACAGTGATTGCAACATGTGCCCCGCATGAGATGTCTGTTCTTGGGGGCTATTTGGGGGAGGAGTTTTTCGGAAAAGGAACTTTTGAAAGGAGATTCTTCAGGGATGAGAAGGAACTTCAGGAATATGAAGCAGCTGAATTGACAAAAGCTGAAACGGCCCTGGCAGATGACGGAACAGTCAATTCTGATGATGAGGACTACTTCTCCAGTGAAACCAGGAGTCCCGAAGCAGTTTACACACGAATCATGATGAATGGAGGTAGACTAAAAAGATCACACATAAGGAGGTATGTCTCAGTCAGCTCTAATCATCAAACTCGCCCCAACTCGTTTGCGGAGTTTTTAAACAAAACATACTCGAGTGACTC
		</sequence>
		<sequence>
			<taxon idref="JF682425_2005_BR"/>
			-------------------------------------------------------------------TGGACCAATATGAGTACAAGTACCCGGCTCTCAAAGACCTGAAGAAGCCCAGTATAACCTTAGGAAAAGCTCCTGATTTGCATAAAGCATACAAATCAATTTTGTCTGGCATGAACGCAGCCAAACTCGACCCTGATGATGTATGCTCTTATCTGGCTGCCGCAATGCAGTTCTTTGAGGGATCATGTCCTGAGGACTGGACTAGCTATGGAATCCTGATAGCTCGGAAGGGAGATAAGATCACCCCGAATTCTCTTGTGGACATAAGACGTACTGATGTGGAAGGGAATTGGGCTCTGACAGGGGGCATGGAGTTGACAAGGGACCCTACTGTTTCAGAGCATGCATCTCTGGTTGGCCTTCTATTAAGTTTATATAGGTTGAGCAAAATCTCTGGACAGAATACCGGCAATTACAAGACAAACATCGCGGATAGAATAGAGCAGATTTTCGAGACAGCCCCCTTTGCAAAGATCGTAGAACATCATACTTTGATGACTACCCACAAAATGTGCGCTAACTGGAGTACCATACCAAATTTCAGATTCCTGGCTGGAACTTATGACATGTTTTTCTCCCGGATTGAACATTTGTATTCAGCTATTAGAGTAGGCACAGTTGTCACTGCTTATGAGGACTGCTCAGGACTGGTGTCATTTACAGGGTTTATAAAGCAAATAAATCTCACTGCGAGAGAAGCACTATTGTACTTCTTCCACAAGAACTTTGAGGAAGAAATAAGAAGAATGTTCGAGCCTGGGCAAGAGACTGCTGTCCCCCATTCCTATTTTATTCATTTTCGTTCATTGGGCTTGAGTGGGAAATCTCCTTATTCATCCAATGCAGTTGGTCATGTATTCAACCTCATTCACTTTGTTGGATGTTATATGGGTCAGGTGAGATCTTTAAATGCAACAGTGATTGCAACATGTGCCCCGCATGAGATGTCTGTTCTTGGGGGCTATTTGGGGGAGGAGTTTTTCGGAAAAGGAACTTTTGAAAGGAGATTCTTCAGAGACGAGAAAGAACTTCAGGAATATGAAGCAGCTGAATTGACAAAAGCTGAAACGGCCCTAGCAGATGACGGAACAGTCAATTCTGATGATGAGGACTACTTCTCCAGCGAAACCAGAAGTCCAGAAGCAGTTTACACACGAATCATGATGAATGGAGGTAGACTGAAAAGATCACACATAAGGAGGTATGTCTCAGTCAGCTCTAATCATCAAACTCGCCCTAACTCATTTGCGGAGTTTTTAAACAAAACATACTCGAGTGACTC
		</sequence>
		<sequence>
			<taxon idref="JF693456_2008_CO"/>
			ATGGATGCCGACAAGATTGTATTCAAGGTCAATAATCAGGTGGTTTCTCTGAAGCCTGAGATTATTGTGGACCAATATGAGTACAAGTACCCGGCTATTAAAGACCTGAAGAAGCCCAGTATAACTTTAGGAAAAGCTCCTGATTTGAATAAAGCATACAAATCAATTTTATCTGGCATGAATGCAGCCAAACTTGACCCTGACGATGTATGCTCTTATCTGGCTGCCGCGATGCAGTTCTTTGAGGGATCATGTCCTGATGACTGGACTAGCTATGGAATCCTGATAGCTCGGAAGGGAGATAAGATCACCCCGGATTCTCTTGTGGATATAAGACGCACTGATGTAGAAGGGAATTGGGCTCTAACAGGGGGCATGGAGTTGACAAGGGACCCTACTGTTTCAGAGCATGCATCTCTGGTTGGCCTTCTCTTGAGTTTATATAGATTGAGCAAAATCTCTGGACAGAATACCGGCAATTACAAGACAAACATCGCAGATAGAATAGAGCAGATTTTCGAGACAGCCCCCTTTGCAAAGATCGTAGAACATCACACTTTGATGACGACCCACAAAATGTGCGCTAACTGGAGTACCATACCAAATTTCAGATTCCTGGCTGGAACTTATGACATGTTTTTCTCCCGGATTGAACACCTGTATTCAGCTATTAGAGTAGGCACAGTTGTCACAGCCTATGAAGACTGCTCAGGATTGGTGTCATTTACAGGGTTTATAAAGCAAATAAATCTCACTGCGAGAGAAGCACTATTATACTTCTTCCACAAGAACTTTGAGGAAGAAATAAGAAGAATGTTCGAGCCTGGGCAAGAGACTGCTGTTCCTCATTCCTATTTCATTCACTTTCGCTCATTGGGCTTGAGTGGGAAATCTCCGTACTCGTCCAATGCAGTTGGTCATGTATTCAACCTCATTCACTTTGTTGGATGTTATATGGGTCAGGTGAGATCTTTAAATGCAACAGTGATTGCAACATGTGCCCCGCATGAGATGTCTGTTCTTGGGGGCTATTTGGGGGAGGAGTTTTTTGGAAAAGGAACTTTTGAAAGGAGATTCTTCAGAGACGAGAAGGAACTTCAGGAATATGAGGCAGCTGAATTGACAAAAGCTGAAACGGCCCTGGCAGATGACGGAACAGTCAATTCTGATGATGAGGACTACTTCTCCAGTGAAACCAGGAGTCCAGAGGCAGTTTACACACGGATCATGATGAATGGAGGTAGACTCAAAAGATCACACATAAGGAGGTATGTCTCAGTCAGCTCTAATCATCAAACTCGCCCTAATTCGTTTGCGGAGTTTTTAAACAAAACATACTCGAGTGACTC
		</sequence>
		<sequence>
			<taxon idref="JF693458_2006_CO"/>
			ATGGATGCCGACAAGATTGTATTCAAGGTCAATAATCAGGTGGTTTCTCTGAAGCCTGAGATTATTGTGGACCAATATGAGTACAAGTACCCGGCTATTAAAGACCTGAAGAAGCCCAGTATAACTTTAGGAAAAGCTCCTGATTTGAATAAAGCATACAAATCAATTTTATCTGGCATGAATGCAGCCAAACTTGACCCTGACGATGTATGCTCTTATCTGGCTGCCGCGATGCAGTTCTTTGAGGGATCATGTCCTGATGACTGGACTAGCTATGGAATCCTGATAGCTCGGAAGGGAGATAAGATCACCCCGGATTCTCTTGTGGACATAAGACGCACTGATGTAGAAGGAAATTGGGCTCTAACAGGGGGCATGGAGTTGACAAGGGACCCTACTGTTTCAGAGCATGCATCTCTGGTTGGCCTTCTCTTGAGTTTATATAGATTGAGCAAAATCTCTGGACAGAATACCGGCAATTACAAGACAAACATCGCAGATAGAATAGAGCAGATTTTCGAGACAGCCCCCTTTGCAAAGATCGTAGAACATCACACTTTGATGACGACCCACAAAATGTGTGCTAACTGGAGTACCATACCAAATTTCAGATTCCTGGCTGGAACTTATGACATGTTTTTCTCCCGGATTGAACACCTGTATTCAGCTATTAGAGTAGGCACAGTTGTCACAGCCTATGAAGACTGCTCAGGACTGGTGTCATTTACAGGGTTTATAAAGCAAATAAATCTCACTGCGAGAGAAGCACTATTATACTTCTTCCACAAGAACTTTGAGGAAGAAATAAGAAGAATGTTCGAGCCTGGGCAAGAGACTGCTGTTCCTCATTCCTATTTCATTCACTTTCGCTCATTGGGCTTGAGTGGGAAATCTCCGTACTCGTCCAATGCAGTTGGGCATGTATTCAACCTCATTCACTTTGTTGGATGTTATATGGGTCAGGTGAGATCTTTAAATGCAACAGTGATTGCAACATGTGCCCCGCATGAGATGTCTGTTCTTGGGGGCTATTTGGGGGAGGAGTTTTTTGGAAAAGGAACTTTTGAAAGGAGATTCTTCAGAGACGAGAAGGAACTTCAGGAATATGAGGCAGCTGAATTGACAAAAGCTGAAACGGCCCTGGCAGATGACGGAACAGTCAATTCTGATGATGAGGACTACTTCTCCAGTGAAACCAGGAGTCCAGAGGCAGTTTACACACGGATCATGATGAATGGAGGTAGACTAAAAAGATCACACATAAGGAGGTATGTCTCAGTCAGCTCTAATCATCAAACTCGCCCTAATTCGTTTGCGGAGTTTTTAAACAAAACATACTCGAGTGACTC
		</sequence>
		<sequence>
			<taxon idref="JF693459_2007_CO"/>
			ATGGATGCCGACAAGATTGTATTCAAGGTCAATAATCAGGTGGTTTCTCTGAAGCCTGAAATTATTGTGGACCAATATGAGTACAAGTACCCGGCTATCAAAGACCTGAAGAAGCCCAGTATAACTTTAGGAAAAGCTCCTGATTTGAATAAAGCATACAAATCAATTCTATCTGGCATGAATGCAGCCAAACTTGACCCTGACGATGTATGCTCTTATCTGGCTGCCGCAATGCAGTTCTTTGAGGGATCATGTCCTGAAGACTGGACTAGCTATGGAATCCTGATAGCTCGGAAGGGAGATAAGATCACCCCGGATTCTCTTGTGGACATAAGACGCACTGATGTAGAAGGGAATTGGGCTCTAACAGGGGGCATGGAGTTGACAAGGGACCCTACTGTTTCAGAGCATGCATCTCTGGTTGGCCTTCTCTTGAGTTTATATAGGTTGAGCAAAATCTCTGGACAGAATACCGGCAATTACAAGACAAACATTGCAGATAGAATAGAGCAGATTTTCGAGACAGCCCCCTTTGCAAAGATCGTAGAACATCACACTTTGATGACGACCCACAAAATGTGTGCTAACTGGAGTACCATACCAAATTTCAGATTCCTGGCTGGAACTTATGACATGTTTTTCTCCCGGATTGAACACCTGTATTCAGCTATTAGAGTAGGCACAGTTGTCACAGCCTATGAAGACTGCTCAGGATTGGTGTCATTTACAGGGTTTATAAAGCAAATAAATCTCACTGCGAGAGAAGCCCTATTATACTTCTTCCACAAGAACTTTGAGGAAGAAATAAGAAGAATGTTCGAGCCTGGGCAAGAGACTGCTGTTCCTCATTCCTATTTCATTCATTTTCGCTCATTGGGCTTGAGTGGGAAGTCTCCGTACTCGTCCAATGCAGTTGGTCATGTATTCAACCTCATTCACTTTGTTGGATGTTATATGGGTCAGGTGAGATCTTTGAATGCAACAGTGATTGCAACATGTGCCCCGCATGAGATGTCTGTTCTTGGGGGCTATTTGGGGGAGGAGTTTTTTGGAAAAGGAACTTTTGAAAGGAGATTCTTCAGAGACGAGAAGGAACTTCAGGAATATGAGGCAGCTGAATTGACAAAAGCTGAAACGGCCCTGGCAGATGACGGAACAGTCAATTCTGATGATGAGGACTATTTCTCCAGTGAAACCAGGAGTCCAGAGGCAGTTTACACACGGATCATGATGAATGGAGGTAGACTAAAAAGATCACACATAAGGAGGTATGTCTCAGTCAGCTCTAATCATCAAACTCGCCCTAATTCGTTTGCGGAGTTTTTAAACAAAACATACTCGAGTGACTC
		</sequence>
		<sequence>
			<taxon idref="JF693460_2008_CO"/>
			ATGGATGCCGACAAGATTGTATTCAAGGTCAATAATCAGGTGGTTTCTCTGAAGCCTGAAATTATTGTGGACCAATATGAGTACAAGTACCCGGCTATCAAAGACCTGAAGAAGCCCAGTATAACTTTAGGAAAAGCTCCTGATTTGAATAAAGCATACAAATCAATTCTATCTGGCATGAATGCAGCCAAACTTGACCCTGACGATGTATGCTCTTATCTGGCTGCCGCAATGCAGTTCTTTGAGGGATCATGTCCTGAAGACTGGACTAGCTATGGAATCCTGATAGCTCGGAAGGGAGATAAGATCACCCCGGATTCTCTTGTGGACATAAGACGCACTGATGTAGAAGGGAATTGGGCTCTAACAGGGGGCATGGAGTTGACAAGGGACCCTACTGTTTCAGAGCATGCATCTCTGGTTGGCCTTCTCTTGAGTTTATATAGGTTGAGCAAAATCTCTGGACAGAATACCGGCAATTACAAGACAAACATTGCAGATAGAATAGAGCAGATTTTCGAGACAGCCCCCTTTGCAAAGATCGTAGAACATCACACTTTGATGACGACCCACAAAATGTGCGCTAACTGGAGCACCATACCAAATTTCAGATCCCTGGCTGGAACCTATGACATGTTTTTCTCCCGAATTGAACACCTGTATTCAGCTATTAGAGTAGGCACAGTTGTCACAGCTTATGAAGACTGCTCAGGATTGGTGTCATTTACAGGGTTTATAAAGCAAATAAATCTCACTGCGAGAGAAGCACTATTATACTTCTTCCACAAGAACTTTGAGGAAGAAATAAGAAGAATGTTCGAGCCTGGGCAAGAGACTGCTGTTCCTCATTCTTATTTCATTCATTTTCGCTCATTGGGCTTGAGTGGGAAGTCTCCGTACTCTTCCAATGCAGTTGGTCATGTATTCAACCTCATTCACTTTGTTGGATGTTATATGGGTCAGGTGAGATCTTTAAATGCAACAGTGATTGCAACATGTGCCCCGCATGAGATGTCTGTTCTTGGGGGCTATTTGGGGGAGGAGTTTTTTGGAAAAGGAACTTTTGAAAGGAGATTCTTCAGAGACGAGAAGGAACTTCAGGAATATGAGGCAGCTGAATTGACAAAAGCTGAAACGGCCCTGGCAGATGACGGAACAGTCAATTCTGATGATGAGGACTACTTCTCCAGTGAAACCAGGAGTCCAGAGGCAGTTTACACACGGATCATGATGAATGGAGGTAGACTAAAAAGATCACACATAAGGAGGTATGTCTCAGTCAGCTCTAATCATCAAACTCGCCCTAATTCGTTTGCGGAGTTTTTAAACAAAACATACTCGAGTGACTC
		</sequence>
		<sequence>
			<taxon idref="JF693462_1996_CO"/>
			ATGGATGCCGACAAGATTGTATTCAAGGTCAATAATCAGGTGGTCTCTCTGAAGCCTGAAATTATTGTGGACCAATATGAGTACAAGTACCCGGCTATCAAAGACCTGAAGAAGCCCAGTATAACTTTAGGAAAAGCTCCTGATTTGAATAAAGCATACAAATCAATTTTATCTGGCATGAACGCAGCCAAACTTGACCCTGATGATGTATGCTCTTATCTGGCTGCCGCGATGCAGTTCTTTGAGGGATCATGTCCTGATGACTGGACTAGCTATGGAATCCTGATAGCTCGGAAGGGAGATAAGATCACCCCGGATTCTCTTGTGGACATAAGACGCACTGATGTAGAAGGGAATTGGGCTCTAACAGGGGGCATGGAGTTGACAAGGGACCCTACTGTTTCAGAGCATGCATCTCTGGTTGGCCTTCTCTTGAGTTTATATAGGTTGAGCAAAATCTCTGGACAGAATACCGGCAATTACAAGACAAACATTGCAGATAGAATGGAGCAGATTTTCGAGACAGCCCCCTTTGCAAAGATCGTAGAACATCACACTTTGATGACGACCCACAAAATGTGTGCCAACTGGAGTACCATACCAAATTTCAGATTCCTGGCTGGAACTTATGACATGTTTTTCTCCCGGATTGAACATCTGTATTCAGCTATTAGAGTAGGCACAGTTGTCACTGCCTATGAGGACTGCTCAGGACTGGTGTCATTTACAGGGTTTATAAAGCAAATAAATCTCACTGCGAGAGAAGCACTATTATACTTCTTCCACAAGAACTTTGAGGAAGAAATAAGAAGAATGTTCGAGCCTGGGCAAGAGACTGCTGTTCCTCATTCCTATTTCATTCATTTTCGCTCATTGGGCTTGAGTGGGAAATCTCCGTACTCATCCAATGCAGTTGGTCATGTATTTAACCTCATTCACTTTGTTGGATGTTATATGGGTCAGGTGAGATCTTTAAATGCAACAGTGATTGCGACATGTGCCCCGCATGAGATGTCTGTTCTTGGGGGCTATTTGGGGGAGGAGTTTTTCGGAAAAGGAACCTTTGAAAGGAGATTCTTCAGGGACGAGAAGGAACTTCAGGAATATGAGGCAGCTGAATTGACAAAAGCTGAAACGGCCCTGGCAGATGACGGAACAGTCAATTCTGATGATGAAGACTACTTCTCCAGCGAAACCAGGAGTCCAGAGGCAGTTTACACACGGATCATGATGAATGGAGGTAGACTAAAAAGATCACACATAAGGAGGTATGTCTCAGTCAGCTCTAATCATCAAACTCGCCCTAATTCGTTTGCGGAGTTTTTGAACAAAACATACTCGAGTGACTC
		</sequence>
		<sequence>
			<taxon idref="JF693464_1997_CO"/>
			ATGGATGCCGACAAGATTGTATTCAAGGTCAATAATCAGGTGGTCTCTCTGAAGCCTGAAATTATTGTGGACCAATATGAGTACAAGTACCCGGCTATCAAAGACCTGAAGAAGCCCAGTATAACCTTAGGAAAAGCTCCTGATTTGAATAAAGCCTACAAATCAATTTTATCTGGCATGAACGCAGCCAAACTCGACCCTGATGATGTATGCTCTTATCTGGCTGCCGCGATGCAGTTCTTTGAGGGATCATGTCCTGAGGACTGGACTAGCTATGGAATCCTGATAGCTCGGAAGGGAGACAAGATCACCCCGGATTCTCTTGTGGACATAAAACGTACTGATGTGGAAGGGAATTGGGCTCTAACAGGGGGCATGGAGTTGACAAGGGACCCTACTGTTTCAGAGCACGCATCTCTGGTTGGCCTTCTCTTGAGCTTATATAGGTTGAGCAAAATCTCTGGACAGAATACCGGCAATTACAAGACAAACATCGCGGATAGAATAGAGCAGATTTTCGAGACAGCCCCCTTTACAAAGATCGTAGAACATCATACTCTGATGACGACCCACAAAATGTGCGCTAACTGGAGTACTATACCAAACTTCAGATTTCTGGCTGGAACTTATGACATGTTTTTCTCCCGGATTGAACATTTGTATTCAGCTATTAGAGTAGGCACAGTTGTCACAGCTTATGAGGACTGCTCGGGACTGGTGTCATTTACAGGGTTTATAAAGCAAATAAATCTCACTGCGAGAGAAGCACTATTATACTTCTTCCACAAGAACTTTGAGGAAGAAATAAGAAGAATGTTCGAGCCTGGGCAAGAGACTGCTGTTCCTCATTCCTATTTTATTCATTTTCGTTCATTGGGCTTGAGTGGGAAATCTCCTTACTCATCCAACGCAGTTGGTCATGTATTCAACCTCATTCACTTTGTTGGATGTTATATGGGTCAGGTGAGATCTTTAAATGCAACAGTGATTGCAACATGTGCCCCGCATGAGATGTCTGTTCTTGGGGGCTATTTGGGGGAGGAGTTTTTCGGAAAAGGAACTTTTGAAAGGAGATTCTTTAGAGACGAGAAGGAACTTCAGGAATATGAGGCAGCTGAATTGACAAAAGCTGAAACGGCCCTGGCAGACGACGGAACAGTCAATTCTGATGATGAGGACTACTTCTCCAGTGAAACCAGGAGTCCAGAAGCAGTTTACACACGAATCATGATGAATGGAGGTAGACTAAAAAGATCACACATAAGGAGGTATGTTTCAGTCAGCTCTAATCATCAAACTCGCCCTAACTCGTTTGCAGAGTTTTTAAACAAAACATACTCGAGTGACTC
		</sequence>
		<sequence>
			<taxon idref="JF693469_2002_CO"/>
			ATGGATGCCGACAAGATTGTATTCAAGGTCAATAATCAGGTGGTCTCTCTGAAGCCTGAAATTATTGTGGACCAATATGAGTACAAGTACCCGGCTATCAAAGACCTGAAGAAGCCCAGTATAACCTTAGGAAAAGCTCCTGATTTGAGCAAAGCATACAAATCAATTTTATCTGGCATGAACGCAGCCAAACTCGACCCTGATGATGTATGCTCTTATCTGGCTGCCGCGATGCAGTTCTTTGAGGGATCATGTCCTGAGGACTGGACTAGCTATGGAATCCTGATAGCTCGGAAGGGAGACAAGATCACCCCGGATTCTCTTGTGGACATAAAACGTACTGATGTGGAAGGGAACTGGGCTCTAACAGGGGGCATGGAGTTGACAAGGGACCCTACTGTTTCAGAGCACGCATCTCTGGTTGGCCTTCTCTTGAGTTTATATAGGTTGAGCAAAATCTCTGGACAGAATACCGGCAATTATAAAACAAACATCGCGGATAGAATAGAGCAGATTTTCGAGACAGCCCCCTTTGCAAAAATCGTTGAACATCATACTTTGATGACGACTCACAAAATGTGCGCTAATTGGAGTACTATACCGAATTTCAGATTCCTGGCCGGAACTTATGACATGTTTTTCTCCCGAATTGAACATTTGTATTCAGCTATTAGAGTAGGCACAGTTGTCACTGCTTATGAGGACTGCTCAGGGCTGGTGTCATTTACAGGGTTTATAAAGCAAATAAATCTCACTGCGAGAGAAGCACTATTATACTTCTTCCACAAGAACTTTGAGGAGGAAATAAGAAGAATGTTCGAGCCTGGGCAAGAGACTGCTGTTCCTCATTCCTATTTTATTCATTTTCGTTCATTGGGCTTGAGTGGGAAATCTCCTTATTCATCCAATGCAGTTGGTCATGTATTCAACCTCATTCACTTTGTTGGATGTTATATGGGTCAGGTAAGATCTTTAAATGCAACAGTGATTGCAACATGTGCCCCGCATGAGATGTCTGTTCTTGGGGGCTATTTGGGGGAGGAGTTTTTCGGAAAAGGAACTTTTGAAAGAAGATTCTTTAGAGACGAGAAGGAGCTCCAGGAATATGAGGCAGCTGAATTGACAAAAGCTGAAACGGCCCTAGCAGATGACGGAACAGTCAATTCGGATGATGAGGACTACTTCTCCAGTGAAACCAGGAGTCCAGAAGCAGTTTACACACGAATCATGATGAATGGAGGTAGACTAAAAAGATCACACATAAGGAGGTATGTCTCAGTCAGCTCTAATCATCAAACTCGCCCTAACTCGTTTGCGGAGTTTTTAAACAAAACATACTCGAGTGACTC
		</sequence>
		<sequence>
			<taxon idref="JF693470_2007_CO"/>
			ATGGATGCCGACAAGATTGTATTCAAGGTCAATAATCAGGTGGTCTCTCTGAAGCCTGAAATTATTGTGGACCAATATGAGTACAAGTACCCGGCTATTAAAGACCTGAAGAAGCCCAGTATAACCTTAGGAAAAGCTCCTGATTTGAGTAAAGCATACAAATCAATTTTATCTGGCATGAACGCAGCCAAACTCGACCCTGATGATGTATGCTCTTATCTGGCTGCCGCGATGCAGTTCTTTGAGGGATCATGTCCTGAGGACTGGACTAGCTATGGAATCCTGATAGCTCGGAAGGGAGACAAGATCACCCCGGATTCTCTTGTGGACATAAGACGTACTGATGTGGAAGGGAACTGGGCTCTAACAGGGGGCATGGAGTTGACAAGGGACCCTACTGTTTCAGAGCACGCATCTCTGGTTGGCCTTCTCTTGAGTTTATATAGGTTGAGCAAAATCTCTGGACAGAATACCGGCAATTACAAGACAAACATCGCGGATAGAATAGAGCAGATTTTCGAGACAGCCCCCTTTGCAAAGATCGTAGAACATCATACTTTGATGACGACTCACAAAATGTGTGCTAATTGGAGTACTATACCGAATTTCAGATTCCTGGCCGGAACTTATGACATGTTTTTCTCCCGGATTGAACATTTGTATTCAGCTATTAGAGTAGGCACAGTTGTCACTGCTTATGAGGACTGCTCAGGGCTGGTGTCGTTTACAGGGTTTATAAAGCAAATAAATCTCACTGCGAGAGAAGCACTATTATACTTCTTCCACAAGAACTTCGAGGAAGAAATAAGAAGAATGTTCGAGCCTGGGCAAGAGACTGCTGTTCCTCATTCCTATTTTATTCATTTTCGTTCATTGGGCTTGAGCGGGAAATCTCCTTATTCATCCAATGCAGTTGGTCATGTATTCAACCTCATTCACTTTGTTGGATGTTATATGGGTCAGGTGAGATCTTTAAATGCAACAGTGATTGCAACATGTGCCCCGCATGAGATGTCTGTTCTTGGGGGCTATTTGGGGGAGGAGTTTTTCGGAAAAGGAACTTTTGAAAGAAGATTCTTTAGAGACGAGAAGGAACTCCAGGAATATGAGGCAGCTGAATTGACAAAAGCTGAAACTGCCCTGGCAGATGACGGAACAGTCAATTCGGATGATGAGGACTACTTCTCCAGTGAAACCAGGAGTCCAGAAGCAGTTTACACACGAATCATGATGAATGGAGGTAGACTAAAAAGATCTCACATAAGGAGGTATGTCTCAGTCAGCTCTAATCATCAAACTCGCCCTAACTCGTTTGCGGAGTTTTTAAACAAAACATACTCGAGTGACTC
		</sequence>
		<sequence>
			<taxon idref="JF693475_1995_CO"/>
			ATGGATGCCGACAAGATTGTATTCAAGGTCAATAATCAGGTGGTCTCTCTGAAGCCTGAGATTATCGTGGACCAATATGAGTACAAGTACCCGGCTATCAAAGACCTGAAGAAGCCCAGTATAACCTTAGGAAAAGCTCCTGATTTGAATAAAGCATACAAATCAATTTTATCTGGCATGAACGCAGCCAAACTCGACCCTGATGATGTATGCTCTTATCTGGCTGCCGCGATGCAGTTCTTTGAGGGATCATGTCCTGACGACTGGACTAGCTATGGAATCCTTATAGCTCGGAAGGGAGATAAGATCACCCCTAATTCTCTTGTGGACATAAGACGTACTGATGTGGAAGGGAATTGGGCTCTAACAGGGGGCTTGGAGTTGACAAGGGACCCTACCGTTTCAGAGCATGCATCTCTGGTTGGCCTTCTCTTGAGTTTGTATAGGTTGAGCAAGATCTCCGGACAGAACACCGGCAATTACAAGACAAACATCGCGGATAGAATAGAGCAGATTTTCGAGACAGCCCCCTTTGCAAAGATCGTAGAACATCATACTTTGATGACGACCCACAAAATGTGTGCTAACTGGAGTACCATACCAAATTTCAGATTCCTGGCTGGAACTTATGACATGTTTTTCTCCCGGATAGAACATCTATATTCAGCGATTAGAGTAGGCACAGTTGTCACTGCTTATGAGGACTGCTCAGGACTGGTGTCATTTACAGGGTTTATAAAGCAAATAAATCTCACTGCGAGAGAAGCACTATTATATTTCTTCCACAAGAACTTTGAGGAAGAAATAAGAAGAATGTTCGAGCCTGGGCAAGAAACTGCTGTTCCTCATTCCTATTTCATCCATTTTCGTTCATTGGGCTTGAGCGGGAAATCTCCGTACTCATCCAATGCAGTTGGTCATGTATTCAACCTCATTCACTTTGTTGGATGTTATATGGGTCAGGTGAGATCCCTAAATGCAACGGTGATTGCGACATGTGCCCCGCATGAGATGTCTGTTCTTGGGGGCTATTTGGGGGAAGAGTTTTTTGGAAAAGGAACTTTTGAGAGGAGATTCTTCAGGGACGAGAAGGAACTTCAGGAATATGAGGCAGCTGAGTTAACAAAAGCCGAAACGGCCCTGGCAGATGACGGAACAGTCAATTCTGATGATGAGGACTACTTTTCCAGTGAAACTAGGAGTCCAGAGGCAGTTTACACACGAATCATGATGAATGGAGGTAGACTAAAAAGATCACACATAAGGAGGTATGTCTCAGTCAGCTCTAACCATCAAACTCGCCCTAACTCGTTTGCAGAGTTTTTAAACAAGACATATTCGAGTGACTC
		</sequence>
		<sequence>
			<taxon idref="JF693476_1994_CO"/>
			ATGGATGCCGACAAGATTGTATTCAAGGTCAATAATCAGGTGGTCTCTCTGAAGCCTGAGATTATCGTGGACCAATATGAGTACAAGTACCCGGCTATCAAAGACCTGAAGAAGCCCAGTATAACCTTAGGAAAAGCTCCTGATTTGAATAAAGCATACAAATCAATTTTATCTGGCATGAACGCAGCCAAACTCGACCCTGATGATGTATGCTCTTATCTGGCTGCCGCGATGCAGTTCTTTGAGGGATCATGTCCTGATGACTGGACTAGCTATGGAATCCTTATAGCTCGGAAGGGAGATAAGATCACCCCTAATTCTCTTGTGGACATAAGACGTACTGATGTGGAAGGGAATTGGGCTCTAACAGGGGGCTTGGAGTTGACAAGGGACCCTACCGTTTCAGAGCATGCATCTCTGGTTGGCCTTCTCTTGAGTTTGTATAGGTTGAGCAAGATCTCCGGACAGAACACCGGCAATTACAAGACAAACATCGCGGATAGAATAGAGCAGATTTTCGAGACAGCCCCCTTTGCAAAGATCGTAGAACATCATACTTTGATGACGACCCACAAAATGTGTGCTAACTGGAGTACCATACCAAATTTCAGATTCCTGGCTGGAACTTATGACATGTTTTTCTCCCGGATAGAACATCTATATTCAGCGATTAGAGTAGGCACAGTTGTCACTGCTTATGAGGACTGCTCAGGACTGGTGTCATTTACAGGGTTTATAAAGCAAATAAATCTCACTGCGAGAGAAGCACTATTATATTTCTTCCACAAGAACTTTGAGGAAGAAATAAGAAGAATGTTCGAGCCTGGGCAAGAAACTGCTGTTCCTCATTCCTATTTCATCCATTTTCGTTCATTGGGCTTGAGCGGGAAATCTCCGTACTCATCCAATGCAGTTGGTCATGTATTCAACCTCATTCACTTTGTTGGATGTTATATGGGTCAGGTGAGATCCCTAAATGCAACGGTGATTGCAACATGTGCCCCGCATGAGATGTCTGTTCTTGGGGGCTATTTGGGGGAAGAGTTTTTTGGAAAAGGAACTTTTGAGAGGAGATTCTTCAGGGACGAGAAGGAACTTCAGGAATATGAGGCAGCTGAGTTAACAAAAGCCGAAACGGCCCTGGCAGATGACGGAACAGTCAATTCTGATGATGAGGACTACTTTTCCAGTGAAACTAGGAGTCCAGAGGCAGTTTACACACGAATCATGATGAATGGAGGTAGACTAAAAAGATCACACATAAGGAGGTATGTCTCAGTCAGCTCTAACCATCAAACTCGCCCTAACTCGTTTGCAGAGTTTTTAAACAAGACATATTCGAGTGACTC
		</sequence>
		<sequence>
			<taxon idref="JF693478_2008_CO"/>
			ATGGATGCCGACAAGATTGTATTCAAGGTCAATAATCAGGTGGTCTCTCTGAAGCCTGAGATTATCGTGGACCAATATGAGTACAAGTACCCGGCTATCAAAGACCTGAAGAAGCCCAGTATAACCTTAGGAAAAGCTCCTGATTTGAATAAAGCATACAAATCAATTTTATCTGGTATGAACGCAGCCAAACTCGACCCTGATGATGTATGCTCTTATCTGGCTGCCGCGATGCAGTTCTTTGAGGGATCATGTCCTGACGACTGGACTAGCTATGGAATCCTGATAGCTCGGAAGGGAGACAAGATCACCCCTAATTCTCTTGTGGACATAAGACGTACTGATGTGGAAGGGAATTGGGCTCTAACAGGGGGCTTGGAATTGACGAGGGACCCTACTGTTTCAGAGCATGCATCTCTGGTTGGCCTTCTCTTGAGTTTGTATAGGTTGAGCAAGATCTCTGGACAGAACACCGGCAATTACAAGACAAACATCGCGGATAGAATAGAGCAGATTTTCGAGACAGCCCCCTTTGCAAAGATCGTAGAACATCATACTTTGATGACGACCCACAAAATGTGCGCTAACTGGAGTACCATACCAAATTTCAGATTCCTGGCTGGAACTTATGATATGTTTTTCTCCCGGATAGAACATCTATATTCAGCGATTAGAGTAGGCACAGTTGTCACTGCTTATGAGGACTGCTCAGGACTGGTGTCATTTACAGGGTTTATAAAGCAAATAAATCTCACCGCGAGAGAAGCACTATTATATTTCTTCCACAAGAACTTTGAGGAAGAAATAAGAAGAATGTTCGAGCCTGGGCAAGAAACTGCTGTTCCTCATTCCTATTTCATCCATTTTCGTTCATTGGGCTTGAGTGGGAAATCTCCGTACTCATCCAATGCAGTTGGTCATGTATTCAACCTCATTCACTTTGTTGGATGTTATATGGGTCAGGTGAGATCTTTAAATGCAACGGTGATTGCAACATGTGCCCCGCATGAGATGTCTGTTCTTGGGGGCTATTTGGGGGAGGAGTTTTTTGGAAAAGGAACTTTTGAGAGGAGATTCTTCAGGGACGAGAAGGAACTTCAGGAATATGAGGCAGCTGAATTAACAAAAGCCGAAACGGCCCTGGCAGATGACGGAACAGTCAATTCTGATGATGAGGACTACTTTTCCAGTGAAACTAGGAGTCCAGAGGCAGTTTACACACGAATCATGATGAATGGAGGTAGACTGAAAAGATCACACATAAGGAGGTATGTCTCAGTCAGCTCTAACCATCAAACTCGCCCTAACTCGTTTGCAGAGTTTTTAAACAAGACATATTCGAGTGACTC
		</sequence>
		<sequence>
			<taxon idref="JQ685936_2009_MX"/>
			ATGGATGCCGACAAGATTGTATTCAAGGTCAATAATCAGGTGGTCTCCCTGAAGCCTGAAATTATCGTAGACCAATATGAGTACAAATACCCGGCTATCAAGGACCTGAAGAAGCCCAGTATAACCTTAGGAAAAGCTCCTGATTTGAGCAAAGCATACAAATCAATTTTATCTGGCATGAACGCAGCCAAACTCGACCCTGATGATGTATGCTCTTATCTGGCTGCCGCAATGCAGTTCTTTGAGGGACCATGTCCTGATGACTGGACCAGCTATGGAATCCTGATAGCCAAGAAGGGAGATAAGATCACCCCGGATTCCCTTGTGGACATAAGACGTACTGATGTGGAAGGGAATTGGGCTCTAACAGGGGGCATGGAGTTGACAAGGGACCCTACTGTTTCAGAGCATGCATCTCTGGTTGGCCTTCTCTTGAGTTTATATAGGTTGAGCAAAATCTCTGGACAGAATACCGGCAATTACAAGACAAACATCGCGGATAGAATAGAGCAGATTTTCGAGACAGCCCCCTTCGCAAAGATCGTGGAACATCACACCTTGATGACGACCCACAAGATGTGCGCTAACTGGAGTACCATACCAAATTTCAGATTCCTGGCCGGAACTTATGACATGTTTTTCTCCCGGATTGAACATCTGTATTCAGCTATTAGAGTAGGCACAGTTGTCACTGCCTATGAGGACTGCTCAGGACTGGTGTCATTTACAGGGTTTATAAAGCAAATAAATCTCACTGCGAGAGAAGCACTATTATACTTCTTCCACAAGAACTTTGAGGAAGAAATAAGAAGAATGTTCGAGCCTGGGCAAGAGACTGCTGTTCCTCATTCCTATTTCATTCATTTTCGCTCATTGGGCTTGAGTGGGAAATCTCCGTACTCGTCCAATGCAGTTGGTCATGTATTCAACCTCATTCACTTTGTTGGATGTTATATGGGTCAGGTGAGATCTCTAAATGCAACAGTGATTGCAACATGTGCCCCGCATGAGATGTCTGTTCTTGGGGGCTATTTGGGGGAGGAGTTCTTCGGGAAAGGAACTTTTGAAAGGAGATTCTTCAGGGATGAGAAGGAACTTCAGGAATATGAGGCAGCTGAATTGACAAAAGCTGAAACGGCCCTAGCAGATGACGGAACAGTCAATTCTGACGATGAGGACTACTTCTCCAGCGAAACCAGGAGCCCGGAGGCAGTCTATACACGAATCATGATGAATGGAGGTAGACTAAAAAGATCACACATAAGGAGGTATGTCTCAGTCAGCTCTAATCATCAAACTCGCCCTAATTCGTTTGCGGAGTTTTTAAACAAAACATACTCAAGTGACTC
		</sequence>
		<sequence>
			<taxon idref="JQ685953_2009_MX"/>
			ATGGATGCCGACAAGATTGTATTCAAGGTCAATAATCAGGTGGTCTCTCTGAAGCCTGAAATTATTGTGGACCAATATGAGTACAAGTATCCGGCTATCAAGGACCTGAAGAAGCCCAGTATAACCTTAGGAAAAGCTCCTGATTTGAGCAAAGCATACAAATCAATTTTATCTGGCATGAATGCAGCCAAACTCGACCCTGATGATGTATGCTCTTATCTGGCTGCCGCAATGCAGTTCTTTGAGGGATCCTGCCCCGATGACTGGACTAGCTATGGAATCCTGATAGCTAGGAGGGGAGATAAGATCACCCCGGCTTCTCTCGTGGACATAAAACGTACTGATGTGGAAGGGAATTGGGCTCTAACAGGGGGCATGGAGTTGACAAGGGATCCTACTGTTTCAGAGCATGCATCTCTGGTTGGTCTTCTTTTGAGTTTATATAGGTTGAGCAAAATCTCTGGACAGAACACCGGCAATTACAAGACAAACATTGCGGATAGAATAGAGCAAATTTTCGAGACAGCCCCCTTTGCAAAGATAGTAGAACATCATACTTTGATGACGACCCACAAAATGTGCGCTAACTGGAGTACCATCCCAAACTTCAGATTTCTGGCTGGAACTTACGACATGTTTTTCTCCCGGATTGAACATCTATATTCAGCGATTAGAGTGGGCACAGTTGTCACTGCTTATGAGGATTGCTCAGGACTAGTGTCATTTACAGGGTTTATAAAGCAAATAAATCTCACCGCGAGAGAAGCATTATTGTATTTCTTCCACAAGAACTTTGAAGAAGAAATAAGAAGAATGTTTGAGCCTGGACAAGAGACTGCTGTTCCTCATTCTTATTTTATCCATTTTCGGTCATTGGGCCTGAGTGGAAAATCTCCGTACTCATCCAATGCAGTTGGTCATGTGTTCAACCTCATTCACTTTGTCGGATGTTATATGGGTCAGGTGAGATCTTTAAATGCAACAGTGATTGCAACATGTGCCCCGCATGAGATGTCTGTTCTCGGGGGCTATTTGGGAGAGGAGTTTTTCGGAAAAGGAACTTTTGAAAGGAGATTCTTCAGGGACGAGAAGGAGCTTCAGGAATATGAGGCAGCTGAATTAACAAGAGCTGAGACGGCCCTGGCAGATGACGGGACAGTCAATTCTGATGATGAAGACTACTTCTCCAGTGAAACCAGGAGTCCAGAGGCAGTTTACACTCGAATCATGATGAATGGAGGTAGACTAAAAAGATCACACATAAGGAGGTATGTCTCAGTCAGCTCTAATCATCAAACTCGCCCTAACTCGTTTGCTGAATTTTTAAACAAGACATACTCGAGTGACTC
		</sequence>
		<sequence>
			<taxon idref="JX648499_2004_PE"/>
			ATGGATGCCGACAAGATTGTATTCAAGGTCAATAATCAGGTGGTCTCTCTGAAGCCTGAGATTATCGTGGACCAATATGAGTACAAGTACCCGGCTATCAAAGACCTGAAGAAGCCCAGTATAACCTTAGGAAAAGCTCCTGATTTGAATAAAGCATACAAATCAATTTTATCTGGCATGAACGCAGCCAAACTCGACCCTGATGATGTATGCTCTTATCTGGCTGCCGCGATGCAGTTCTTTGAGGGATCATGTCCTGACGACTGGACTAGCTATGGAATCCTGATAGCTCGGAAGGGAGATAAGATCACCCCTGATTCTCTTGTGGACATAAAACGAACTGATGTAGAAGGGAATTGGGCTCTAACAGGGGGCATGGAGTTGACAAGGGACCCTACTGTTTCAGAGCATGCATCTCTGGTTGGCCTTCTCTTGAGTTTGTATAGGTTGAGCAAGATCTCTGGACAGAACACCGGCAATTACAAGACAAACATCGCGGATAGAATAGAGCAGATTTTCGAGACAGCCCCCTTTGCAAAGATCGTAGAACATCATACTTTGATGACGACCCACAAAATGTGTGCTAACTGGAGTACCATACCAAATTTCAGATTCCTGGCTGGAACTTATGACATGTTTTTCTCCCGGATAGAACATCTATATTCAGCGATTAGAGTAGGCACAGTTGTCACTGCTTATGAGGACTGCTCAGGACTGGTGTCATTTACAGGGTTTATAAAGCAAATAAATCTCACTGCGAGAGAAGCACTATTATATTTCTTCCACAAGAACTTTGAGGAAGAAATAAGAAGAATGTTCGAGCCTGGGCAAGAAACTGCTGTTCCCCACTCCTATTTCATCCATTTTCGTTCATTGGGCTTGAGTGGGAAATCTCCGTACTCATCTAATGCAGTTGGTCATGTATTCAACCTCATTCACTTTGTTGGATGTTATATGGGTCAGGTGAGATCTTTAAATGCAACGGTGATTGCAACATGTGCCCCGCATGAGATGTCTGTTCTTGGGGGCTATTTGGGGGAGGAGTTTTTTGGAAAAGGAACTTTTGAGAGGAGATTCTTCAGGGACGAGAAGGAACTTCAGGAATATGAGGCAGCTGAATTAACAAAAGCCGAAACGGCCCTGGCAGATGACGGAACAGTCAATTCTGATGATGAGGATTACTTTTCCAGTGAAACTAGGAGTCCAGAAGCTGTTTACACACGAATCATGATGAATGGAGGTAGACTAAAAAGATCACACATAAGGAGGTATGTCTCAGTCAGCTCTAACCATCAAACTCGCCCTAACTCGTTTGCAGAGTTTCTAAACAAGACATATTCGAGTGACTC
		</sequence>
		<sequence>
			<taxon idref="JX648516_2007_PE"/>
			ATGGATGCCGACAAGATTGTATTCAAGGTCAATAATCAGGTGGTCTCTCTGAAGCCTGAGATTATCGTGGACCAATATGAGTACAAGTACCCGGCTATCAAAGACCTGAAGAAGCCCAGTATAACCTTAGGAAAAGCTCCTGATTTGAATAAAGCATACAAATCAATTTTATCTGGCATGAACGCAGCCAAACTCGACCCTGATGATGTATGCTCTTATCTGGCTGCCGCGACGCAGTTCTTTGAGGGATCATGTCCTGACGACTGGACTAGCTATGGAATCCTGATAGCTCGGAAGGGAGATAAGATCACCCCTGATTCTCTTGTGGACATAAAACGAACTGATGTAGAAGGGAATTGGGCTCTAACAGGGGGCATGGAGTTGACAAGGGACCCTACTGTTTCAGAGCATGCATCTCTGGTTGGCCTTCTCTTGAGTTTGTATAGGTTGAGCAAGATCTCTGGACAGAACACCGGCAATTACAAGACAAACATCGCGGATAGAATAGAGCAGATTTTCGAGACAGCCCCCTTTGCAAAGATCGTAGAACATCATACTTTGATGACGACCCACAAAATGTGTGCTAACTGGAGTACCATACCAAATTTCAGATTTCTGGCTGGAACTTATGACATGTTTTTCTCCCGGATAGAACATCTATATTCAGCGATTAGAGTAGGCACAGTTGTCACTGCTTATGAGGACTGCTCAGGACTGGTGTCATTTACAGGGTTTATAAAGCAAATAAATCTCACTGCGAGAGAAGCACTATTATATTTCTTCCACAAGAACTTTGAGGAAGAAATAAGAAGAATGTTCGAGCCTGGGCAAGAAACTGCTGTTCCCCATTCCTATTTCATCCATTTTCGTTCATTGGGCTTGAGTGGGAAATCTCCGTACTCATCCAATGCAGTTGGTCATGTATTCAACCTCATTCACTTTGTTGGATGTTATATGGGTCAGGTGAGATCTTTAAATGCAACGGTGATTGCAACATGTGCCCCGCATGAGATGTCTGTTCTTGGGGGCTATTTGGGGGAGGAGTTTTTTGGAAAAGGAACTTTTGAGAGGAGATTCTTCAGGGACGAGAAGGAACTTCAGGAATATGAGGCAGCTGAATCAACAAAAGCCGAAACGGCCCTGGCAGATGACGGAACAGTCAATTCTGATGATGAGGATTACTTTTCCAGTGAAACTAGGAGTCCAGAAGCCGTTTACACACGAATCATGATGAATGGAGGTAGACTAAAAAGATCACACATAAGGAGGTATGTCTCAGTCAGCTCTAACCATCAAACTCGCCCTAACTCGTTTGCAGAGTTTTTAAACAAGACATATTCGAGTGACTC
		</sequence>
		<sequence>
			<taxon idref="JX648524_2006_PE"/>
			ATGGATGCCGACAAGATTGTATTCAAGGTCAATAATCAGGTGGTCTCTCTGAAGCCTGAGATTATCGTGGACCAATATGAGTACAAGTACCCGGCTATCAAAGACCTGAAGAAGCCCAGTATAACCTTAGGAAAAGCTCCTGACTTGAATAAAGCATACAAATCAATTTTATCTGGCATGAACGCAGCCAAACTCGACCCTGATGATGTATGCTCTTATCTGGCTGCCGCGATGCAGTTCTTTGAGGGATCATGTCCTGATGACTGGACTAGCTATGGAATCCTGATAGCTCGGAAGGGAGATAAGATCACCCCTGATTCTCTTGTGGACATAAAACGAACTGATGTAGAAGGGAATTGGGCTCTAACAGGGGGCATGGAGTTGACAAGGGACCCTACTGTTTCAGAGCATGCATCTCTGGTTGGCCTTCTCTTGAGTTTGTATAGGTTGAGCAAGATCTCTGGACAGAACACCGGCAATTACAAGACAAACATCGCGGATAGAATAGAGCAGATTTTCGAGACAGCCCCCTTTGCAAAGATCGTAGAACATCATACTTTGATGACGACCCACAAAATGTGTGCTAACTGGAGTACCATACCAAATTTCAGATTTCTGGCTGGAACTTATGACATGTTTTTCTCCCGGATAGAACATCTATATTCAGCGATTAGAGTAGGCACAGTTGTCACTGCTTATGAGGACTGCTCAGGACTGGTGTCATTTACAGGGTTTATAAAGCAAATAAATCTCACTGCGAGAGAAGCACTATTATATTTCTTCCACAAGAACTTTGAGGAAGAAATAAGAAGAATGTTCGAGCCTGGGCAAGAAACTGCTGTTCCCCATTCCTATTTCATCCATTTTCGTTCATTGGGCTTGAGTGGGAAATCTCCGTACTCATCCAATGCAGTTGGTCATGTATTCAACCTCATTCACTTTGTTGGATGTTATATGGGTCAGGTGAGATCTTTAAATGCAACGGTGATTGCAACATGTGCCCCGCATGAGATGTCTGTTCTTGGGGGCTATTTGGGGGAGGAGTTTTTTGGAAAAGGAACTTTTGAGAGGAGATTCTTCAGGGACGAGAAGGAACTTCAGGAATATGAGGCAGCTGAATCAACAAAAGCCGAAACGGCCCTGGCAGATGACGGAACAGTCAATTCTGATGATGAGGATTACTTTTCCAGTGAAACTAGGAGTCCAGAAGCCGTTTACACACGAATCATGATGAATGGAGGTAGACTAAAAAGATCACACATAAGGAGGTATGTCTCAGTCAGCTCTAACCATCAAACTCGCCCTAACTCGTTTGCAGAGTTTTTAAACAAGACATATTCGAGTGACTC
		</sequence>
		<sequence>
			<taxon idref="JX648530_2003_PE"/>
			ATGGATGCCGACAAGATTGTATTCAAGGTCAATAATCAGGTGGTCTCTCTGAAGCCTGAGATTATCGTGGACCAATATGAGTACAAGTACCCGGCTATCAAAGACCTGAAGAAGCCCAGTATAACCTTAGGAAAAGCTCCTGATTTGAATAAAGCATACAAATCAATTTTATCTGGCATGAACGCAGCCAAACTCGACCCTGATGATGTATGCTCTTATCTGGCTGCCGCGATGCAGTTCTTTGAGGGATCATGTCCTGACGACTGGACTAGCTATGGAATCCTGATAGCTCGGAAGGGAGATAAGATCACCCCTGATTCTCTTGTGGACATAAAACGAACTGATGTAGAAGGGAATTGGGCTCTAACAGGGGGCATGGAGTTGACAAGGGACCCTACTGTTTCAGAGCATGCATCTCTGGTTGGCCTTCTCTTGAGTTTGTATAGGTTGAGCAAGATCTCTGGACAGAACACCGGCAATTACAAGACAAACATCGCGGATAGAATAGAGCAGATTTTCGAGACAGCCCCCTTTGCAAAGATCGTAGAACATCATACTTTGATGACGACCCACAAAATGTGTGCTAACTGGAGTACCATACCAAATTTCAGATTTCTGGCTGGAACTTATGACATGTTTTTCTCCCGGATAGAACATTTATATTCAGCGATTAGAGTAGGCACAGTTGTCACTGCTTATGAGGACTGCTCAGGACTGGTATCATTTACAGGGTTTATAAAGCAAATAAATCTCACTGCGAGAGAAGCACTATTATATTTCTTCCACAAGAACTTTGAGGAAGAAATAAGAAGAATGTTCGAGCCTGGGCAAGAAACTGCTGTTCCCCATTCCTATTTCATCCATTTTCGTTCATTGGGCTTGAGTGGGAAATCTCCGTACTCATCCAATGCAGTTGGTCATGTATTCAACCTCATTCACTTTGTTGGATGTTATATGGGTCAGGTGAGATCTTTAAATGCAACGGTGATTGCAACATGTGCCCCGCATGAGATGTCTGTTCTTGGGGGCTATTTGGGGGAGGAGTTTTTTGGAAAAGGAACTTTTGAGAGGAGATTCTTCAGGGACGAGAAGGAACTTCAGGAATATGAGGCAGCTGAATTAACAAAAGCCGAAACGGCCCTGGCAGATGACGGAACAGTCAATTCTGATGATGAGGATTACTTTTCCAGTGAAACTAGGAGTCCAGAAGCCGTTTACACACGAATCATGATGAATGGAGGTAGACTAAAAAGATCACACATAAGGAGGTATGTCTCAGTCAGCTCTAACCATCAAACTCGCCCTAACTCGTTTGCAGAGTTTTTAAACAAGACATATTCGAGTGACTC
		</sequence>
		<sequence>
			<taxon idref="JX648537_2002_PE"/>
			ATGGATGCCGACAAGATTGTATTCAAGGTCAATAATCAGGTGGTCTCTCTGAAGCCTGAGATTATCGTGGACCAATATGAGTACAAGTACCCGGCTATCAAAGACCTGAAGAAGCCCAGTATAACCTTAGGAAAAGCTCCTGATTTGAATAAAGCATACAAATCAATTTTATCTGGCATGAACGCAGCCAAACTCGACCCTGATGATGTATGCTCTTATCTGGCTGCCGCGATGCAGTTCTTTGAGGGATCATGTCCTGACGACTGGACTAGCTATGGAATCCTGATAGCTCGGAAGGGAGATAAGATCACCCCTGATTCTCTTGTGGACATAAAACGAACTGATGTAGAAGGGAATTGGGCTCTAACAGGGGGCATGGAGTTGACAAGGGACCCTACTGTTTCAGAGCATGCATCTCTGGTTGGCCTTCTCTTGAGTTTGTATAGGTTGAGCAAGATCTCTGGACAGAACACCGGCAATTACAAGACAAACATCGCGGATAGAATAGAGCAGATTTTCGAGACAGCCCCCTTTGCAAAGATCGTAGAACATCATACTTTGATGACGACCCACAAAATGTGTGCTAACTGGAGTACCATACCAAATTTCAGATTTCTGGCTGGAACTTATGACATGTTTTTCTCCCGGATAGAACATTTATATTCAGCGATTAGAGTAGGCACAGTTGTCACTGCTTATGAGGACTGCTCAGGACTGGTATCATTTACAGGGTTTATAAAGCAAATAAATCTCACTGCGAGAGAAGCACTATTATATTTCTTCCACAAGAACTTTGAGGAAGAAATAAGAAGAATGTTCGAGCCTGGGCAAGAAACTGCTGTTCCCCATTCCTATTTCATCCATTTTCGTTCATTGGGCTTGAGTGGGAAATCTCCGTACTCATCCAATGCAGTTGGTCATGTATTCAACCTCATTCACTTTGTTGGATGTTATATGGGTCAGGTGAGATCTTTAAATGCAACGGTGATTGCAACATGTGCCCCGCATGAGATGTCTGTTCTTGGGGGCTATTTGGGGGAGGAGTTTTTTGGAAAAGGAACTTTTGAGAGGAGATTCTTCAGGGACGAGAAGGAACTTCAGGAATATGAGGCAGCTGAATTAACAAAAGCCGAAACGGCCCTGGCAGATGACGGAACAGTCAATTCTGATGATGAGGATTACTTTTCCAGTGAAACTAGGAGTCCAGAAGCCGTTTACACACGAATCATGATGAATGGAGGTAGACTAAAAAGATCACACATAAGGAGGTATGTCTCAGTCAGCTCTAACCATCAAACTCGCCCTAACTCGTTTGCAGAGTTTTTAAACAAGACATATTCGAGTGACTC
		</sequence>
		<sequence>
			<taxon idref="KC758860_1996_ARG"/>
			ATGGATGCCGACAAGATTGTATTCAAGGTCAATAATCAGGTGGTCTCTCTGAAGCCTGAAATTATCGTGGACCAATATGAGTACAAGTACCCGGCTATCAAAGACCTGAAGAAGCCCAGTATAACCTTAGGAAAAGCTCCTGATTTGAGTAAGGCATACAAATCAATTCTGTCTGGCATGAACGCAGCCAAACTCGACCCTGATGATGTATGCTCTTATCTGGCTGCCGCGATGCAGTTCTTTGAGGGATCATGTCCTGAGGACTGGACTAGCTATGGAATCCTGATAGCTCGGAAGGGAGATAAGATCACCCCGGATTCTCTTGTGGACATAAGACGTACTGATGTGGAAGGGAATTGGGCGCTAACAGGGGGCATGGAGTTGACAAGGGACCCTACTGTTTCAGAGCATGCATCTCTGGTTGGCCTTCTCTTGAGCTTATATAGGTTGAGCAAAATCTCTGGACAGAATACCGGCAATTACAAAACAAACATCGCGGATAGAATAGAGCAGATTTTCGAGACAGCCCCCTTTGCAAAGATCGTAGAACATCATACTTTGATGACGACCCACAAAATGTGCGC-AACTGGAGTACCATACCAAATTTCAGATTCCTGGCTGGAACTTATGACATGTTTTTCTCCCGGATTGAGCATCTATATTCAGCTATTAGAGTAGGCACAGTTGTCACTGCTTATGAGGACTGCTCAGGATTGGTGTCATTTACAGGGTTTATAAAGCAAATAAATCTCACTGCAAGAGAAGCACTATTATACTTCTTCCACAAGAACTTTGAGGAAGAAATAAGAAGAATGTTCGAGCCTGGGCAAGAGACTGCTGTTCCTCATTCCTATTTCATTCATTTTCGTTCATTGGGCTTGAGTGGGAAATCTCCGTACTCCTCAAATGCAGTTGGTCATGTATTCAACCTCATTCACTTTGTTGGATGTTATATGGGTCAGGTGAGATCTTTAAATGCAACAGTGATTGCAACATGTGCCCCGCATGAGATGTCTGTTCTTGGGGGCTATTTGGGGGAGGAGTTTTTCGGAAAAGGAACTTTTGAAAGGAGATTCTTCAGGGACGAGAAGGAACTTCAGGAATATGAGGCAGCTGAATTGACAAAAGCTGAAACGGCCCTGGCAGATGACGGAACAGTCAATTCTGATGATGAGGACTACTTCTCCAGTGAAACCAGGAGTCCAGAAGCAGTTTACACACGAATCATGATGAACGGAGGTAGACTGAAAAGATCACACATAAGGAGGTATGTCTCAGTCAGCTCTAATCATCAAACTCGCCCTAACTCGTTTGCGGAGTTTTTAAACAAAACATACTCGAGTGACTC
		</sequence>
		<sequence>
			<taxon idref="KC758861_2001_ARG"/>
			ATGGATGCCGACAAGATTGTATTTAAGGTCAATAATCAGGTGGTCTCTCTGAAGCCTGAAATTATCGTGGACCAATATGAGTACAAGTACCCGGCTATCAAAGACCTGAAGAAGCCCAGTATAACCTTAGGAAAAGCTCCTGATTTGAGTAAGGCATACAAATCAATTCTGTCTGGCATGAACGCAGCCAAACTTGACCCTGATGATGTATGCTCTTATCTGGCTGCCGCGATGCAGTTCTTTGAGGGATCATGTCCTGAGGACTGGACTAGCTATGGAATCCTGATAGCTCGGAAGGGAGATAAGATCACCCCGGATTCTCTTGTGGACATAAGACGTACTGATGTGGAAGGGAATTGGGCGCTAACAGGGGGCATGGAGTTGACAAGGGACCCTACTGTTTCAGAGCATGCATCTCTGGTTGGCCTTCTCTTGAGCTTATATAGGTTGAGCAAAATCTCTGGACAGAATACCGGCAATTACAAAACAAACATCGCGGATAGAATAGAGCAGATTTTCGAGACAGCCCCCTTTGCAAAGATCGTAGAACATCATACTTTGATGACGACCCACAAAATGTGCGCTAACTGGAGTACCATACCAAATTTCAGATTCCTGGCTGGAACTTATGACATGTTTTTCTCCCGGATTGAGCATCTATATTCAGCTATTAGAGTAGGCACAGTTGTCACTGCTTATGAGGACTGCTCAGGATTGGTGTCATTTACAGGGTTTATAAAGCAAATAAATCTCACTGCGAGAGAAGCACTATTATACTTCTTCCACAAGAACTTTGAGGAAGAAATAAGAAGAATGTTCGAGCCTGGGCAAGAGACTGCTGTTCCTCATTCCTATTTCATTCATTTTCGTTCATTGGGCTTGAGTGGGAAATCTCCGTACTCCTCAAATGCAGTTGGTCATGTATTCAACCTCATTCACTTTGTTGGATGTTATATGGGTCAGGTGAGATCTTTAAATGCAACAGTGATTGCAACATGTGCCCCGCATGAGATGTCTGTTCTTGGGGGCTATTTGGGGGAGGAGTTTTTCGGAAAAGGAACTTTTGAAAGGAGATTCTTCAGGGACGAGAAGGAACTTCAGGAATATGAGGCAGCTGAATTGACAAAAGCTGAAACGGCCCTGGCAGATGACGGAACAGTCAATTCTGATGATGAGGACTACTTCTCCAGTGAAACCAGGAGTCCAGAAGCAGTTTACACACGAATCATGATGAACGGAGGTAGACTGAAAAGATCACACATAAGGAGGTATGTCTCAGTCAGCTCTAATCATCAAACTCGCCCTAACTCGTTTGCGGAGTTTTTAAACAAAACATACTCGAGTGACTC
		</sequence>
		<sequence>
			<taxon idref="KC758862_2007_ARG"/>
			ATGGATGCCGACAAGATTGTATTCAAGGTCAATAATCAGGTGGTCTCTCTGAAGCCTGAAATTATCGTGGACCAATATGAGTACAAGTACCCGGCTATCAAAGACCTGAAGAAGCCCAGTATAACCTTAGGAAAAGCTCCTGATTTGAGTAAGGCATACAAATCAATTCTGTCTGGCATGAACGCAGCCAAACTCGACCCTGATGATGTATGCTCTTATCTGGCTGCCGCGATGCAGTTCTTTGAGGGATCATGTCCTGAGGACTGGACTAGCTATGGAATCCTGATAGCTCGGAAGGGAGATAAGATCACCCCGGATTCTCTTGTGGACATAAGACGTACTGATGTGGAAGGGAATTGGGCGCTAACAGGGGGCATGGAGTTGACAAGGGACCCTACTGTTTCAGAGCATGCATCTCTGGTTGGCCTTCTCTTGAGCTTATATAGGTTGAGCAAAATCTCTGGACAGAATACCGGCAATTACAAAACAAACATCGCGGATAGAATAGAGCAGATTTTCGAGACAGCCCCCTTTGCAAAGATCGTAGAACATCATACTTTAATGACTACCCACAAAATGTGCGCTAACTGGAGTACCATACCAAATTTCAGATTCCTGGCTGGAACTTATGACATGTTTTTCTCCCGGATTGAGCATCTATATTCAGCTATTAGAGTAGGCACAGTTGTCACTGCTTATGAGGACTGCTCAGGATTGGTGTCATTTACAGGGTTTATAAAGCAAATAAATCTCACTGCGAGAGAAGCACTATTATACTTCTTCCACAAGAACTTTGAGGAAGAAATAAGAAGAATGTTCGAGCCTGGGCAAGAGACTGCTGTTCCTCATTCCTATTTCATTCATTTTCGTTCATTGGGCTTGAGTGGGAAATCTCCGTACTCCTCAAATGCAGTTGGTCATGTATTCAACCTCATTCACTTTGTTGGATGTTATATGGGTCAGGTGAGATCTTTAAATGCAACCGTGATTGCAACATGTGCCCCGCATGAGATGTCTGTTCTTGGGGGCTATTTGGGGGAGGAGTTTTTCGGAAAAGGAACTTTTGAAAGGAGATTCTTCAGGGACGAGAAGGAACTTCAGGAATATGAGGCAGCTGAATTGACAAAAGCTGAAACGGCCCTGGCAGATGACGGAACAGTCAATTCTGATGATGAGGACTACTTCTCCAGTGAAACCAGGAGTCCAGAAGCAGTTTACACACGAATCATGATGAACGGAGGTAGACTGAAAAGATCACACATAAGGAGGTATGTCTCAGTCAGCTCTAATCATCAAACTCGCCCTAACTCGTTTGCGGAGTTCTTAAACAAAACATACTCGAGTGACTC
		</sequence>
		<sequence>
			<taxon idref="KC758863_1999_ARG"/>
			ATGGATGCCGACAAGATTGTGTTCAAGGTCAACAATCAGGTGGTCTCTCTGAAGCCTGAAATTATCGTGGACCAATATGAGTACAAGTACCCGGCTATCAAAGACCTGAAGAAACCCAGTATAACCTTAGGAAAAGCGCCTGATTTGAGTAAAGCATACAAATCAATTTTATCTGGCATGAACGCAGCCAAACTTGACCCTGATGATGTATGCTCTTATCTGGCTGCCGCGATGCAGTTCTTTGAGGGATCATGTCCTGAGGACTGGACTAGCTATGGAATCCTGATAGCTCGGAAGGGAGATAAGATCACCCCGGATTCTCTTGTGGACATAAAACGTACTGATGTGGAAGGGAATTGGGCTCTAACAGGGGGCATGGAGTTGACAAGGGACCCTACTGTTTCAGAGCATGCATCTCTAGTTGGCCTTCTCTTGAGTTTATATAGGTTGAGTAAGATCTCTGGACAGAATACCGGCAATTACAAGACAAACATCGCGGATAGAATAGAGCAGATTTTCGAGACAGCCCCCTTTGCAAAGATCGTAGAACATCATACTTTGATGACGACCCACAAAATGTGCGCTAACTGGAGTACCATACCAAATTTCAGATTCCTGGCTGGAACTTATGACATGTTTTTCTCCCGGATTGAACATCTGTATTCAGCTATTAGAGTAGGCACAGTTGTCACTGCTTATGAGGACTGCTCAGGACTGGTGTCATTTACAGGGTTTATAAAGCAAATAAATCTCACTGCGAGAGAAGCACTATTATACTTCTTCCACAAGAACTTTGAGGAAGAAATAAGAAGAATGTTCGAGCCTGGGCAAGAGACTGCTGTTCCTCATTCCTATTTTATTCATTTTCGCTCATTGGGCTTGAGTGGGAAATCTCCGTACTCATCCAATGCAGTTGGTCATGTATTCAACCTCATTCACTTTGTTGGATGTTATATGGGTCAGGTGAGATCTTTAAATGCAACAGTGATTGCAACATGTGCCCCGCATGAGATGTCTGTTCTTGGGGGCTATCTGGGGGAGGAGTTTTTCGGAAAAGGAACTTTTGAAAGGAGATTCTTCAGGGATGAGAAGGAACTTCAGGAATATGAGGCAGCTGAATTGACAAAAGCTGAAACGGCCCTGGCAGATGACGGAACAGTCAATTCTGATGATGAGGACTACTTCTCCAGTGAAACCAGGAGTCCAGAAGCAGTTTACACACGAATCATGATGAATGGAGGTAGACTAAAAAGATCACACATAAGGAGGTATGTCTCAGTCAGCTCTAATCATCAAACTCGCCCTAACTCGTTTGCGGAGTTTCTAAACAAAACATACTCGAGTGACTC
		</sequence>
		<sequence>
			<taxon idref="KF656696_2012_GUA"/>
			ATGGATGCCGACAAGATTGTATTCAAGGTCAATAATCAGGTGGTCTCCCTGAAGCCTGAAATTATCGTGGACCAATATGAGTACAAATACCCGGCTATTAAAGACCTGAAGAAGCCCAGTATAACCTTAGGAAAAGCTCCTGATTTGAGCAAAGCATACAAATCAATTTTATCTGGCATGAACGCAGCCAAACTCGACCCTGATGATGTATGCTCTTATCTGGCTGCCGCAATGCAGTTCTTTGAGGGACCATGTCCTGATGACTGGACTAGCTATGGAATCCTGATAGCCAAGAAGGGAGATAAGATCACCCCAGATTCCCTTGTGGACATAAGACGTACTGATGTGGAAGGGAATTGGGCTCTAACAGGGGGCATGGAGTTGACAAGGGACCCTACTGTTTCAGAGCATGCATCTCTGGTTGGCCTTCTCTTGAGTTTATATAGGTTGAGCAAAATCTCTGGACAGAATACGGGCAATTACAAGACAAACATCGCGGATAGAATAGAGCAGATTTTCGAGACAGCCCCCTTTGCAAAGATCGTGGAACATCACACTTTGATGACAACCCACAAAATGTGCGCTAACTGGAGTACCATACCAAATTTCAGATTCCTGGCTGGAACTTATGACATGTTTTTCTCCCGGATTGAACATCTGTATTCAGCTATTAGAGTAGGCACAGTTGTCACTGCCTATGAGGACTGCTCAGGACTGGTGTCATTTACAGGGTTTATAAAGCAAATAAATCTCACTGCGAGAGAAGCACTATTATACTTCTTCCACAAGAACTTTGAGGAAGAAATAAGAAGAATGTTCGAGCCTGGGCAAGAGACTGCTGTTCCTCATTCCTATTTCATTCATTTTCGCTCATTGGGCTTGAGTGGGAAATCTCCATACTCGTCCAATGCAGTTGGTCATGTATTCAACCTCATTCACTTTGTTGGATGTTATATGGGTCAGGTGAGATCTTTAAATGCAACAGTGATTGCAACATGTGCCCCGCATGAGATGTCTGTTCTTGGGGGCTATTTGGGGGAGGAGTTTTTCGGGAAAGGAACTTTTGAAAGGAGATTCTTCAGGGACGAAAAGGAACTTCAGGAATATGAGGCAGCTGAATTGACAAAAGCTGAAACGGCCCTGGCAGATGACGGAACAGTCAATTCTGATGATGAGGACTACTTCTCCAGTGAAACCAGGAGTCCGGAGGCAGTTTATACACGAATCATGATGAATGGAGGTAGACTAAAAAGATCACACATAAGGAGGTATGTCTCAGTCAGCTCTAATCATCAAACTCGCCCTAATTCGTTTGCGGAGTTTTTAAACAAAACATACTCAAGTGACTC
		</sequence>
		<sequence>
			<taxon idref="KF864234_1994_ARG"/>
			ATGGATGCCGACAAGATTGTATTCAAGGTCAATAATCAGGTGGTCTCTCTGAAGCCTGAAATTATCGTGGACCAATATGAGTACAAGTACCCGGCTATCAAAGACCTGAAGAAGCCCAGTATAACCTTAGGAAAAGCTCCTGATTTGAGTAAGGCATACAAATCAATTCTGTCTGGCATGAACGCAGCCAAACTCGACCCTGATGATGTATGCTCTTATCTGGCTGCCGCGATGCAGTTCTTTGAGGGATCATGTCCTGAGGACTGGACTAGCTATGGAATCCTGATAGCTCGGAAGGGAGATAAGATCACCCCGGATTCTCTTGTGGACATAAGACGTACTGATGTGGAAGGGAATTGGGCGCTAACAGGGGGCATGGAGTTGACAAGGGACCCTACTGTTTCAGAGCATGCATCTCTGGTTGGCCTTCTCTTGAGCTTATATAGGTTGAGCAAAATCTCTGGACAGAATACCGGCAATTACAAAACAAACATCGCGGATAGAATAGAGCAGATTTTCGAGACAGCCCCCTTTGCAAAGATCGTAGAACATCATACTTTGATGACGACCCACAAAATGTGCGCTAACTGGAGTACCATACCAAATTTCAGATTCCTGGCTGGAACTTATGACATGTTTTTCTCCCGGATTGAGCATCTGTATTCAGCTATTAGAGTAGGCACAGTTGTCACTGCTTATGAGGACTGCTCAGGACTGGTGTCATTTACAGGGTTTATAAAGCAAATAAATCTCACTGCGAGAGAAGCACTATTATACTTCTTCCACAAGAACTTTGAGGAAGAAATAAGAAGAATGTTCGAGCCTGGGCAAGAGACTGCTGTTCCTCATTCCTATTTCATTCATTTTCGTTCATTGGGCTTGAGTGGGAAATCTCCGTACTCCTCAAATGCAGTTGGTCATGTATTCAACCTCATTCACTTTGTTGGATGTTATATGGGTCAGGTGAGATCTTTAAATGCAACAGTGATTGCAACATGTGCCCCGCATGAGATGTCTGTTCTTGGGGGCTATTTGGGGGAGGAGTTTTTCGGAAAAGGAACTTTTGAAAGGAGATTCTTCAGGGACGAGAAGGAACTTCAGGAATATGAGGCAGCTGAATTGACAAAAGCTGAAACGGCCCTGGCAGATGACGGAACAGTCAATTCTGATGATGAGGACTACTTCTCCAGTGAAACCAGGAGTCCAGAAGCAGTTTACACACGAATCATGATGAATGGAGGTAGACTGAAAAGATCACACATAAGGAGGTATGTCTCAGTCAGCTCTAATCATCAAACTCGCCCTAACTCGTTTGCGGAGTTTTTAAACAAAACATACTCGAGTGACTC
		</sequence>
		<sequence>
			<taxon idref="KF864296_2005_ARG"/>
			ATGGATGCCGACAAGATTGTATTCAAGGTCAATAATCAGGTGGTCTCTCTGAAGCCTGAAATTATCGTGGACCAATATGAGTACAAGTACCCGGCTATCAAAGACCTGAAGAAGCCCAGTATAACCTTAGGAAAAGCTCCTGATTTGAATAAAGCATACAAATCAATTTTATCTGGCATGAATGCAGCCAAACTCGACCCTGATGATGTATGCTCTTATCTGGCTGCCGCGATGCAGTTCTTTGAGGGATCATGTCCTGAGGACTGGACTAGCTATGGAATCCTGATAGCTCGGAAGGGAGACAAGATCACCCCGGATTCTCTTGTGGACATAAGACGTACTGATGTGGAAGGGAATTGGGCTCTAACAGGGGGCATGGAGTTGACAAGGGACCCTACTGTTTCAGAGCATGCATCTCTGGTTGGCCTTCTCTTGAGCTTATATAGGTTGAGCAAAATCTCCGGACAGAATACCGGCAATTACAAGACAAACATCGCGGATAGAATAGAGCAGATTTTTGAGACAGCCCCCTTTGCAAAGATCGTAGAACATCATACTTTGATGACGACCCACAAAATGTGCGCTAACTGGAGTACCATACCAAATTTCAGATTCCTGGCTGGAACTTATGACATGTTTTTCTCCCGGATTGAACATCTGTATTCAGCTATTAGAGTAGGCACAGTTGTCACTGCTTATGAGGACTGCTCAGGACTGGTGTCATTTACAGGGTTTATAAAGCAAATAAATCTCACTGCGAGAGAAGCACTATTATACTTCTTCCACAAGAACTTTGAGGAAGAAATAAGAAGAATGTTCGAGCCTGGGCAAGAGACTGCTGTTCCTCATTCCTATTTCATTCATTTCCGTTCATTGGGCTTGAGTGGGAAATCTCCGTACTCATCCAATGCAGTTGGTCATGTATTCAACCTCATTCACTTTGTTGGATGTTATATGGGTCAGGTGAGATCTTTAAATGCAACAGTGATTGCAACATGTGCCCCGCATGAGATGTCTGTTCTTGGGGGCTATTTGGGGGAGGAGTTTTTCGGAAAAGGAACTTTTGAAAGGAGATTCTTCAGGGATGAGAAGGAACTTCAGGAATATGAGGCAGCTGAATTGACAAAAGCTGAAACGGCCCTGGCAGATGACGGAACAGTCAATTCTGATGATGAGGACTACTTCTCCAGTGAAACCAGGAGTCCCGAAGCAGTTTACACACGGATCATGATGAATGGAGGTAGACTAAAAAGATCACACATAAGGAGGTATGTCTCAGTCAGCTCTAATCATCAAACTCGCCCTAACTCGTTTGCGGAGTTTTTAAACAAAACATACTCGAGTGACTC
		</sequence>
		<sequence>
			<taxon idref="KF864322_2006_ARG"/>
			ATGGATGCCGACAAGATTGTATTCAAGGTCAATAATCAGGTGGTCTCTCTGAAGCCTGAAATTATCGTGGACCAATATGAGTACAAGTACCCGGCTATCAAAGACCTGAAGAAGCCCAGTATAACCTTAGGAAAAGCTCCTGATTTGAGTAAGGCATACAAATCAATTCTGTCTGGCATGAACGCAGCCAAACTCGACCCTGATGATGTATGCTCTTATCTGGCTGCCGCGATGCAGTTCTTTGAGGGATCATGTCCTGAGGACTGGACTAGCTATGGAATCCTGATAGCTCGGAAGGGAGATAAGATCACCCCGGATTCTCTTGTGGACATAAGACGTACTGATGTGGAAGGGAATTGGGCGCTAACAGGGGGCATGGAGTTGACAAGGGACCCTACTGTTTCAGAGCATGCATCTCTGGTTGGCCTTCTCTTGAGCTTATATAGGTTGAGCAAAATCTCTGGACAGAATACCGGCAATTACAAAACAAACATCGCGGATAGAATAGAGCAGATTTTCGAGACAGCCCCCTTTGCAAAGATCGTAGAACATCATACTTTGATGACGACCCACAAAATGTGCGCTAACTGGAGTACCATACCAAATTTCAGATTCCTGGCTGGAACTTATGACATGTTTTTCTCCCGGATTGAGCATCTATATTCAGCTATTAGAGTAGGTACAGTTGTCACTGCTTATGAGGACTGCTCAGGATTGGTGTCATTTACAGGGTTTATAAAGCAAATAAATCTCACTGCGAGAGAAGCACTATTATACTTCTTCCACAAGAACTTTGAGGAAGAAATAAGAAGAATGTTCGAGCCTGGGCAAGAGACTGCTGTTCCTCATTCCTATTTCATTCATTTTCGTTCATTGGGCTTGAGTGGGAAATCTCCGTACTCCTCAAATGCAGTTGGTCATGTATTCAACCTCATTCACTTTGTTGGATGTTATATGGGTCAGGTGAGATCTTTAAATGCAACAGTGATTGCAACATGTGCCCCGCATGAGATGTCTGTTCTTGGGGGCTATTTGGGGGAGGAGTTTTTCGGAAAAGGAACTTTTGAAAGGAGATTCTTCAGGGACGAGAAGGAACTTCAGGAATATGAGGCAGCTGAATTGACAAAAGCTGAAACGGCCCTGGCAGATGACGGAACAGTCAATTCTGATGATGAGGACTACTTCTCCAGTGAAACCAGGAGTCCAGAAGCAGTTTACACACGAATCATGATGAACGGAGGTAGACTGAAAAGATCACACATAAGGCGGTATGTCTCAGTCAGCTCTAATCATCAAACTCGCCCTAACTCGTTTGCGGAGTTTTTAAACAAAACATACTCGAGTGACTC
		</sequence>
		<sequence>
			<taxon idref="KF864397_2008_ARG"/>
			ATGGATGCTGACAAGATTGTGTTCAAGGTCAACAATCAGGTGGTCTCTCTGAAGCCTGAAATTATCGTGGACCAATATGAGTACAAGTACCCGGCTATCAAAGACCTGAAGAAACCCAGTATAACCTTAGGAAAAGCGCCTGATTTGAGTAAAGCATACAAATCAATTTTATCTGGCATGAACGCCGCCAAACTTGACCCTGATGATGTATGCTCTTATCTGGCTGCCGCGATGCAGTTCTTTGAGGGATCATGTCCTGAGGATTGGACTAGCTATGGAATCCTGATAGCTCGGAAGGGAGATAAGATCACTCCGGATTCTCTTGTGGACATAAAACGTACTGATGTGGAAGGGAATTGGGCTCTAACAGGGGGCATGGAATTGACAAGGGACCCTACTGTTTCAGAGCATGCATCTCTAGTTGGCCTTCTCTTGAGTTTATATAGGTTGAGTAAGATCTCTGGACAGAATACCGGCAATTACAAGACAAACATCGCGGATAGAATAGAGCAGATTTTCGAGACAGCCCCCTTTGCAAAGATCGTAGAACATCATACTTTGATGACGACCCACAAAATGTGCGCTAACTGGAGTACCATACCAAATTTCAGATTCCTGGCTGGAACTTATGACATGTTTTTCTCCCGGATTGAACATCTGTATTCAGCTATTAGAGTAGGCACAGTTGTCACTGCTTATGAGGACTGCTCAGGACTGGTGTCATTTACAGGGTTTATAAAGCAAATAAATCTCACTGCGAGAGAAGCACTATTATACTTCTTCCACAAGAACTTTGAGGAAGAAATAAGAAGAATGTTCGAGCCTGGGCAAGAGACTGCTGTTCCTCATTCCTATTTTATTCATTTTCGCTCATTGGGCTTGAGTGGGAAATCTCCGTACTCATCCAATGCAGTTGGTCATGTATTCAACCTCATTCACTTTGTTGGATGTTATATGGGTCAGGTGAGATCTTTAAATGCAACAGTGATTGCAACATGTGCCCCGCATGAGATGTCTGTTCTTGGGGGCTATTTGGGGGAGGAGTTTTTCGGAAAAGGAACTTTTGAAAGGAGATTCTTCAGGGACGAGAAGGAACTTCAGGAATATGAGGCAGCTGAATTGACAAAAGCTGAAACGGTCCTGGCAGATGACGGAACAGTCAATTCTGATGATGAGGACTACTTCTCCAGTGAAACCAGGAGTCCAGAAGCAGTTTACACACGAATCATGATGAATGGAGGTAGACTAAAAAGATCACACATAAGGAGGTATGTCTCAGTCAGCTCTAATCATCAAACTCGCCCTAACTCGTTTGCGGAGTTTCTAAACAAAACATACTCGAGTGACTC
		</sequence>
		<sequence>
			<taxon idref="KP202393_1998_MX"/>
			ATGGATGCCGACAAGATTGTATTCAAGGTCAATAATCAGGTGGTCTCTCTGAAGCCTGAAATTATCGTGGACCAATATGAGTACAAGTACCCGGCTATCAAAGACCTGAAGAAGCCCAGTATAACCTTAGGAAAAGCTCCTGATTTGAATAAAGCATACAAATCAATTTTATCTGGCATGAACGCAGCCAAACTCGACCCTGATGATGTATGCTCTTATCTGGCTGCCGCAATGCAGTTCTTTGAGGGATCATGTCCTGATGACTGGACTAGCTATGGAATCCTGATAGCTCGGAAGGGAGATAAGATCACCCCGGATTCTCTTGTGGACATAAGACGTACTGATGTGGAAGGGAATTGGGCTCTAACAGGGGGCATGGAGTTGACAAGGGATCCTACTGTTCCAGAGCATGCATCTCTGGTTGGCCTTCTCTTGAGTTTATATAGGTTGAGCAAAATCTCTGGACAGAATACCGGCAATTACAAGACAAACATCGCGGATAGAATAGAGCAGATATTCGAGACAGCCCCCTTTGCAAAGATCGTAGAACATCACACTTTGATGACGACCCACAAAATGTGCGCTAACTGGAGTACCATACCAAATTTCAGATTCCTGGCTGGAACTTATGACATGTTTTTCTCCCGGATTGAACATCTGTATTCAGCTATTAGAGTAGGCACAGTTGTCACTGCCTATGAGGACTGCTCAGGACTGGTTTCATTTACAGGGTTTATAAAGCAAATAAATCTCACTGCGAGAGAAGCACTATTATACTTCTTCCACAAGAACTTTGAGGAGGAAATAAGAATAATGTTCGAGCCTGGGCAAGAGACTGCTGTTCCTCATTCCTATTTCATTCATTTTCGCTCATTGGGCTTGAGTGGGAAATCTCCGTACTCGTCCAATGCAGTTGGTCATGTATTCAACCTCATTCACTTTGTTGGATGTTATATGGGTCAGGTGAGATCTTTAATTGCAACAGTGATTGCAACATGTGCCCCGCATGAGATGTCTGTTCTTGGGGGCTATTTGGGGGAGGAGTTTTTCGGAAAAGGAACCTTTGAAAGGAGATTCTTCAGGGACGAGAAGGAACTTCAGGAATATGAGGCAGCTGAATTAACAAAAGCTGAAACAGCCCTGGCAGATGACGGAACAGTCAACTCTGATGATGAGGACTATTTCTCCAGTGAAACTAGGAGTCCAGAAGCAGTTTACACACGAATCATGATGAATGGAGGTAGACTAAAAAGATCACACATAAGGAGGTATGTCTCAGTCAGCTCTAATCATCAAACTCGCCCTAATTCTTTTGCGGAGTTTTTAAACAAAACATACTCGAGTGACTC
		</sequence>
		<sequence>
			<taxon idref="LRBR0015-15_2015.083_CR"/>
			ATGGATGCCGACAAGATTGTATTCAAGGTCAATAATCAGGTGGTTTCTCTGAAGCCTGAAATTATTGTGGACCAATATGAGTACAAGTACCCGGCTATCAAAGACCTGAAGAAGCCCAGTATAACTTTAGGAAAAGCTCCTGATTTGAATAAAGCATACAAATCAATTTTATCTGGCATGAATGCAGCCAAACTTGACCCTGACGATGTATGCTCTTATCTGGCTGCCGCGATGCAGTTCTTTGAGGGATCATGTCCTGAAGACTGGACTAGCTATGGAATCCTGATAGCTCGGAAGGGAGATAAGATCACCCCGGATTCTCTTGTGGACATAAGACGCACTGATGTAGAAGGGAATTGGGCTCTAACAGGGGGCATGGAGTTGACAAGGGACCCTACTGTTTCAGAGCATGCATCTCTGGTTGGCCTTCTCTTGAGTTTATATAGGTTGAGCAAAATCTCTGGACAGAATACCGGCAATTACAAGACAAACATTGCAGATAGAATAGAGCAGATTTTCGAGACAGCCCCCTTTGCAAAGATCGTAGAACATCACACTTTGATGACGACCCACAAAATGTGTGCCAATTGGAGTACCATACCAAATTTCAGATTCCTGGCTGGAACTTATGACATGTTTTTCTCCCGGATTGAACACCTGTATTCAGCTATTAGAGTAGGCACAGTTGTCACAGCCTATGAAGACTGCTCAGGACTGGTGTCATTTACAGGGTTTATAAAGCAAATAAACCTCACTGCGAGAGAAGCACTATTATACTTCTTCCACAAGAACTTTGAGGAAGAAATAAGAAGAATGTTCGAGCCTGGGCAAGAGACTGCTGTTCCTCATTCCTATTTCATTCATTTTCGCTCATTGGGCTTGAGTGGGAAGTCTCCGTACTCGTCCAATGCAGTTGGTCATGTATTCAACCTCATTCACTTTGTTGGATGTTATATGGGTCAGGTGAGATCTTTAAATGCAACAGTGATTGCAACATGTGCCCCGCATGAGATGTCTGTTCTTGGGGGATATTTGGGGGAGGAGTTTTTCGGAAAAGGAACTTTCGAAAGGAGATTCTTCAGAGACGAGAAGGAACTTCAAGAATATGAGGCAGCTGAATTGACAAAAGCTGAAACGGCCCTGGCAGATGATGGAACAGTCAATTCTGATGATGAGGACTACTTCTCCAGTGAAACCAGGAGTCCAGAGGCAGTTTACACACGGATCATGATGAATGGAGGTAGACTAAAAAGATCACACATAAGGAGGTATGTCTCAGTCAGCTCTAATCACCAAACTCGCCCTAATTCGTTTGCGGAGTTTTTAAACAAAACATACTCGAGTGACTC
		</sequence>
		<sequence>
			<taxon idref="LRBR0069-15_2015.08_CR"/>
			ATGGATGCCGACAAGATTGTATTCAAGGTCAATAATCAGGTGGTTTCTCTGAAGCCTGAAATTATTGTGGACCAATATGAGTACAAGTACCCGGCTATCAAAGACCTGAAGAAGCCCAGTATAACTTTAGGAAAAGCTCCTGATTTGAATAAAGCATACAAATCAATTTTATCTGGCATGAATGCAGCCAAACTTGACCCTGACGATGTATGCTCTTATCTGGCTGCCGCGATGCAGTTCTTTGAGGGATCATGTCCTGAAGACTGGACTAGCTATGGAATCCTGATAGCTCGGAAGGGAGATAAGATCACCCCGGATTCTCTTGTGGACATAAGACGCACTGATGTAGAAGGGAATTGGGCTCTAACAGGGGGCATGGAGTTGACAAGGGACCCTACTGTTTCAGAGCATGCATCTCTGGTTGGCCTTCTCTTGAGTTTATATAGGTTGAGCAAAATCTCTGGACAGAATACCGGCAATTACAAGACAAACATTGCAGATAGAATAGAGCAGATTTTCGA-----------------------------------------------------------------------------------------------------------------------------------------------------------------------------------------------------------------------------------------------------------------------------------AGGAAGAAATAAGAAGAATGTTCGAGCCTGGGCAAGAGACTGCTGTTCCTCATTCCTATTTCATTCATTTTCGCTCATTGGGCTTGAGTGGGAAGTCTCCGTACTCGTCCAATGCAGTTGGTCATGTATTCAACCTCATTCACTTTGTTGGATGTTATATGGGTCAGGTGAGATCTTTAAATGCAACAGTGATTGCAACATGTGCCCCGCATGAGATGTCTGTTCTTGGGGGATATTTGGGGGAGGAGTTTTTSGGAAAAGGAACTTTCGAAAGGAGATTCTTCAGAGACGAGAAGGAACTTCAAGAATATGAGGCAGCTGAATTGACAAAAGCTGAAACGGCCCTGGCAGATGATGGAACAGTCAATTCTGATGATGAGGACTATTTCTCCAGTGAAACCAGGAGTCCAGAGGCAGTTTACACACGGATCATGATGAATGGAGGTAGACTAAAAAGATCACACATAAGGAGGTATGTCTCAGTCAGCTCTAATCACCAAACTCGCCCTAATTCGTTTGCGGAGTTTTTAAACAAAACATACTCGAGTGACTC
		</sequence>
		<sequence>
			<taxon idref="LRBR0745-17_2017.66_CR"/>
			ACGCATGCCGACAAGATTGTATTCAAGGTCATAAATCAGGTGGTTTCTCTGAAGCCTGAAATTATTGTGGACCAATATGAGTACAAGTACCCGGCTATCAAAGACCTGAAGAAGCCCAGTATAACTTTAGGAAAAGCTCCTGATTTGAATAAAGCATACAAATCAATTTTATCTGGCATGAATGCAGCCAAACTTGACCCTGACGATGTATGCTCTTATCTGGCTGCCGCGATGCAGTTCTTTGAGGGATCATGTCCTGAAGACTGGACTAGCTATGGAATCCTGATAGCTCGGAAGGGAGATAAGATCACCCCGGATTCTCTTGTGGACATAAGACGCACTGATGTAGAAGGGAATTGGGCTCTAACAGGGGGCATGGAGTTGACAAGGGACCCTACTGTTTCAGAGCATGCATCTCTGGTTGGCCTTCTCTTGAGTTTATATAGGTTGAGCAAAATCTCTGGACAGAATACCGGCAATTACAAGACAAACATTGCAAATAGAATAGAGCAAATTTTCGA-----------------------------------------------------------------------------------------------------------------------------------------------------------------------------------------------------------------------------------------------------------------------------------AGGAAGAAATAAGAAGAATGTTCGAGCCTGGGCAAGAGACTGCTGTTCCTCATTCCTATTTCATTCATTTTCGCTCATTGGGCTTGAGTGGGAAGTCTCCGTACTCGTCCAATGCAGTTGGTCATGTATTCAACCTCATTCACTTTGTTGGATGTTATATGGGTCAGGTGAGATCTTTAAATGCAACAGTGATTGCAACATGTGCCCCGCATGAGATGTCTGTTCTTGGGGGCTATTTGGGGGAGGAGTTTTTCGGAAAAGGAACTTTTGAAAGGAGATTCTTTAGAGACGAGAAGGAACTTCAAGAATATGAGGCAGCTGAATTGACAAAAGCTGAAACGGCCCTGGCAGATGATGGAACAGTCAATTCTGATGATGAGGACTACTTCTCCAGTGAAACCAGGAGTCCAGAGGCAGTTTACACACGGATCATGATGAATGGAGGTAGACTAAAAAGATCACACATAAGGAGGTATGTCTCAGTCAGCTCTAATCACCAAACTCGCCCTAATTCGTTTGCGGAGTTTTTAAACAAAACATACTCGAGTGACTA
		</sequence>
		<sequence>
			<taxon idref="LRBR0803-17_2017.66_CR"/>
			ATGGATGCCGACAAGATTGTATTCAAGGTCAATAATCAGGTGGTTTCTCTGAAGCCTGAAATTTTTGTGGACCAATATGAGTACAAGTACCCGGCTATCAAAGACCTGAAGAAGCCCAGTATAACTTTAGGAAAAGCTCCTGATTTGAATAAAGCATACAAATCAATTTTATCTGGCATGAATGCAGCCAAACTTGACCCTGACGATGTATGCTCTTATCTGGCTGCCGCGATGCAGTTCTTTGAGGGATCATGTCCTGAAGACTGGACTAGCTATGGAATCCTGATAGCTCGGAAGGGAGATAAGATCACCCCGGATTCTCTTGTGGACATAAGACGCACTGATGTAGAAGGGAATTGGGCTCTAACAGGGGGCATGGAGTTGACAAGGGACCCTACTGTTTCAGAGCATGCATCTCTGGTTGGCCTTCTCTTGAGTTTATATAGGTTGAGCAAAATCTCTGGACAGAATACCGGCAATTACAAGACAAACATTGCAGATAGAATAGAGCAGATTTTCGA-----------------------------------------------------------------------------------------------------------------------------------------------------------------------------------------------------------------------------------------------------------------------------------AGGAAGAAATAAGAAGAATGTTCGAGCCTGGGCAAGAGACTGCTGTTCCTCATTCCTATTTCATTCATTTTCGCTCATTGGGCTTGAGTGGGAAGTCTCCGTACTCGTCCAATGCAGTTGGTCATGTATTCAACCTCATTCACTTTGTTGGATGTTATATGGGTCAGGTGAGATCTTTAAATGCAACAGTGATTGCAACATGTGCCCCGCATGAGATGTCTGTTCTTGGGGGCTATTTGGGGGAGGAGTTTTTCGGAAAAGGAACTTTTGAAAGGAGATTCTTCAGAGACGAGAAGGAACTTCAAGAATATGAAGCAGCTGAATTGACAAAAGCTGAAACGGCCCTGGCAGATGATGGAACAGTCAATTCTGATGATGAGGACTACTTCTCCAGTGAAACCAGGAGTCCAGAGGCAGTTTACACACGGATCATGATGAATGGAGGTAGACTAAAAAGATCACACATAAGGAGGTATGTCTCAGTCAGCTCTAATCACCAAACTCGCCCTAATTCGTTTGCAGAGTTTTTAAACAAAACATACTCGAGTGACTC
		</sequence>
		<sequence>
			<taxon idref="LRBR1004-14_2014.583_CR"/>
			ATGGATGCCGACAAGATTGTATTCAAGGTCAATAATCAGGTGGTCTCTCTGAAGCCTGAAATTATCGTGGACCAATATGAGTACAAGTACCCAGCTATCAAAGACCTGAAGAAGCCCAGTATAACCTTAGGAAAAGCTCCTGATTTGAACAAAGCATACAAATCAATCTTATCTGGCATGAACGCAGCCAAACTCAACCCTGATGATGTATGCTCTTATCTGGCTGCCGCAATGCAGTTCTTTGAGGGATCATGTCCTGAAGACTGGACTAGCTATGGAATCTTGATAGCTCGGAAGGGAGATAAAATCACCCCGGCTTCTCTTGTGGACATAAGACGTACTGATGTGGAAGGGAATTGGGCTCTAACAGGGGGCATGGAGTTGACAAGGGACCCTACTGTTCCAGAGCATGCATCTCTGGTTGGCCTTCTCTTGAGTTTATATAGGTTGAGCAAAATCTCTGGACAGAATACTGGCAATTACAAGACAAACATCGCGGATAGAATAGAGCAGATTTTCGAGACAGCCCCCTTTGCAAAGATCGTAGAACATCACACTTTGATGACGACCCACAAAATGTGCGCTAACTGGAGTACCATACCAAATTTCAGATTCCTGGCTGGAACTTATGACATGTTTTTCTCCCGGATTGAACATCTGTATTCAGCTATTAGGGTAGGCACAGTTGTCACTGCCTATGAGGACTGCTCAGGATTGGTGTCATTTACAGGGTTTATAAAGCAAATAAACCTCACTGCGAGAGAAGCACTATTATACTTCTTCCACAAGAACTTTGAGGAAGAAATAAGAAGAATGTTTGAGCCTGGGCAAGAGACTGCAGTTCCTCATTCCTATTTCATTCATTTTCGCTCATTGGGCTTGAGTGGGAAATCTCCATACTCGTCCAATGCAGTTGGTCATGTATTCAACCTCATTCACTTTGTTGGATGTTATATGGGTCAGGTGAGATCTTTAAACGCAACAGTGATTGCAACATGTGCCCCGCATGAGATGTCTGTTCTTGGGGGCTATCTGGGGGAGGAGTTTTTCGGAAAAGGAACTTTTGAAAGGAGATTCTTCAGGGACGAGAAGGAACTTCAGGAATATGAGGCAGCCGAATTGACGAAAGCTGAAACGGCCCTGGCAGATGACGGAACAGTCAACTCTGATGATGAGGACTATTTCTCCAGTGAAACCAGGAGTCCAGAAGCAGTTTACACACGAATCATGATGAATGGAGGTAGACTAAAAAGATCGCACATAAGGAGGTATGTCTCAGTCAGCTCTAATCATCAAACTCGCCCTAATTCTTTTGCGGAGTTTTTAAACAAAACATACTCGAGTGACTC
		</sequence>
		<sequence>
			<taxon idref="LRBR1053-15_2015.91_CR"/>
			ATGGATGCCGACAAGATTGTATTCAAGGTCAATAATCAGGTGGTTTCTCTGAAGCCTGAAATTATTGTGGACCAATATGAGTACAAGTACCCGGCTATCAAAGACCTGAAGAAGCCCAGTATAACTTTAGGAAAAGCTCCTGATTTGAATAAAGCATACAAATCAATTTTATCTGGCATGAATGCAGCCAAACTTGACCCTGACGATGTATGCTCTTATCTGGCTGCCGCGATGCAGTTCTTTGAGGGATCATGTCCTGAAGACTGGACTAGCTATGGAATCCTGATAGCTCGGAAGGGAGATAAGATCACCCCGGATTCTCTTGTGGACATAAGACGCACTGATGTAGAAGGGAATTGGGCTCTAATAGGGGGCATGGAGTTGACAAGGGACCCTACTGTTTCAGAGCATGCATCTCTGGTTGGCCTTCTCTTGAGTTTATATAGGTTGAGCAAAATCTCTGGACAGAATACCGGCAATTACAAGACAAACATTGCAGATAGAATAGAGCAGATTTTCGA-----------------------------------------------------------------------------------------------------------------------------------------------------------------------------------------------------------------------------------------------------------------------------------AGGAAGAAATAAGAAGAATGTTCGAGCCTGGGCAAGAGACTGCTGTTCCTCATTCCTATTTCATTCATTTTCGCTCATTGGGCTTGAGTGGGAAGTCTCCGTACTCGTCCAATGCAGTTGGTCATGTATTCAACCTCATTCACTTTGTTGGATGTTATATGGGTCAGGTGAGATCTTTAAATGCAACAGTGATTGCAACATGTGCCCCGCATGAGATGTCTGTTCTTGGGGGCTATTTGGGGGAGGAGTTTTTCGGAAAAGGAACTTTTGAAAGGAGATTCTTCAGAGACGAGAAGGAACTTCAAGAATATGAGGCAGCTGAATTGACAAAAGCTGAAACGGCCCTGGCAGATGATGGAACAGTCAATTCTGATGATGAGGACTACTTCTCCAGTGAAACCAGGAGTCCAGAGGCAGTTTACACACGGATCATGATGAATGGAGGTAGACTAAAAAGATCACACATAAGGAGGTATGTCTCAGTCAGCTCTAATCACCAAACTCGCCCTAATTCGTTTGCGGAGTTTTTAAACAAAACATACTCGAGTGACTC
		</sequence>
		<sequence>
			<taxon idref="LRHN1416-15_2015.66_CR"/>
			ATGGATGCCGACAAGATTGTATTCAAGCCTAATAATCAGGTGGTTTCTCTGAAGCCCGAAATTATTGTGGACCAATATGAGTACAAGTACCCGGCCATCAAAGACCTGAAGAAGCCCAGTATAACTTTAGGAAAAGCTCCTGATTTGAATAAAGCATACAAATCAATTTTATCTGGCATGAATGCAGCCAAACTTGACCCTGACGATGTATGCTCTTATCTGGCTGCCGCAATGCAGTTCTTTGAGGGATCATGTCCTGATGACTGGACAAGCTATGGAATCCTGATAGCTCGGAAGGGAGATAAGATCACCCCGGATTCTCTTGTGGACATAAGACGCACTGATGTAGAAGGGAATTGGGCTCTAACAGGGGGCATGGAGTTGACAAGGGACCCTACTGTTTCAGAGCATGCATCTCTGGTTGGCCTTCTCTTGAGTTTATATAGGTTGAGCAAAATCTCTGGACAGAATACCGGCAATTACAAGACAAACATCGGAGATAGAATAGAGCAGATTTTCGA-----------------------------------------------------------------------------------------------------------------------------------------------------------------------------------------------------------------------------------------------------------------------------------AGGAAGAAATAAGAAAAATGTTCGAGCCTGGGCAGGAGACTGCTGTTCCTCATTCCTATTTCATTCATTTTCGCTCATTGGGCTTGAGTGGGAAATCCCCGTACTCGTCCAATGCAGTTGGTCATGTATTCAACCTCATCCACTTTGTTGGATGTTATATGGGTCAGGTGAGATCTTTAAATGCAACAGTGATTGCAACATGTGCCCCGCATGAGATGTCTGTTCTTGGGGGCTATTTGGGGGAGGAGTTTTTTGGAAAAGGAACTTTTGAAAGGAGATTCTTCAGAGACGAGAAGGAACTTCAGGAATATGAGGCAGCTGAATTGACAAAAGCTGAAACGGCCCTGGCAGATGACGGAACAGTCAATTCTGATGATGAGGACTACTTCTCCAGTGAAACCAGGAGTCCAGAGGCAGTTTACACACGGATCATGATGAATGGAGGTAGACTAAAAAGATCACACATAAGGAGGTATGTCTCAGTCAGCTCTAATCATCAAACTCGCCCTAATTCGTTTGCGGAGTTTTTAAACAAAACATACTCGAGTGATTC
		</sequence>
		<sequence>
			<taxon idref="LRHN1418-15_2015.66_CR"/>
			ATGGATGCCGACAAGATTGTATTCAAGGTCAATAATCAGGTGGTTTCTCTGAAGCCCGAAATTATTGTGGACCAATATGAGTACAAGTACCCGGCCATCAAAGACCTGAAGAAGCCCAGTATAACTTTAGGAAAAGCTCCTGATTTGAATAAAGCATACAAATCAATTTTATCTGGCATGAATGCAGCCAAACTTGACCCTGACGATGTATGCTCTTATCTGGCTGCCGCAATGCAGTTCTTTGAGGGATCATGTCCTGATGACTGGACAAGCTATGGAATCCTGATAGCTCGGAAGGGAGATAAGATCACCCCGGATTCTCTTGTGGACATAAGACGCACTGATGTAGAAGGGAATTGGGCTCTAACAGGGGGCATGGAGTTGACAAGGGACCCTACTGTTTCAGAGCATGCATCTCTGGTTGGCCTTCTCTTGAGTTTATATAGGTTGAGCAAAATCTCTGGACAGAAAGCCGGCAATTACAAGACAAACATCGCAGATAGAATAGAGCAGATTTTCGA-----------------------------------------------------------------------------------------------------------------------------------------------------------------------------------------------------------------------------------------------------------------------------------AGGAAGAGATAAGAAGAATGTTCGAGCCTGGGCAGGAGACTGCTGTTCCTCATTCCTATTTCATTCATTTTCGCTCATTGGGCTTGAGTGGGAAATCCCCGTACTCGTCCAATGCAGTTGGTCATGTATTCAACCTCATCCACTTTGTTGGATGTTATATGGGTCAGGTGAGATCTTTAAATGCAACAGTGATTGCAACATGTGCCCCGCATGAGATGTCTGTTCTTGGGGGCTATTTGGGGGAGGAGTTTTTTGGAAAAGGAACTTTTGAAAGGAGATTCTTCAGAGACGAGAAGGAACTTCAGGAATATGAGGCAGCTGAATTGACAAAAGCTGAAACGGCCCTGGCAGATGACGGAACAGTCAATTCTGATGATGAGGACTACTTCTCCAGTGAAACCAGGAGTCCAGAGGCAGTTTACACACGGATCATGATGAATGGAGGTAGACTAAAAAGATCACACATAAGGAGGTATGTCTCAGTCAGCTCTAATCATCAAACTCGCCCTAATTCGTTTGCGGAGTTTTTAAACAAAACATACTCGAGTGATTC
		</sequence>
		<sequence>
			<taxon idref="LSE0304-14_2014.583_CR"/>
			ATGGATGCCGACAAGATTGTATTCAAGGTCAATAATCAGGTGGTCTCTCTGAAGCCTGAAATTATCGTGGACCAATATGAGTACAAGTACCCAGCTATCAAAGACCTGAAGAAGCCCAGTATAACCTTAGGAAAAGCTCCTGATTTGAACAAAGCATACAAATCAATCTTATCTGGCATGAACGCAGCCAAACTCAACCCTGATGATGTATGCTCTTATCTGGCTGCCGCAATGCAGTTCTTTGAGGGATCATGTCCTGAAGACTGGACTAGCTATGGAATCTTGATAGCTCGGAAGGGAGATAAAATCACCCCGGCTTCTCTTGTGGACATAAGACGTACTGATGTGGAAGGGAATTGGGCTCTAACAGGGGGCATGGAGTTGACAAGGGACCCTACTGTTCCAGAGCATGCATCTCTGGTTGGCCTTCTCTTGAGTTTATATAGGTTGAGCAAAATCTCTGGACAGAATACTGGCAATTACAAGACAAACATCGCGGATAGAATAGAGCAGATTTTCGAGACAGCCCCCTTTGCAAAGATCGTAGAACATCACACTTTGATGACGACCCACAAAATGTGCGCTAACTGGAGTACCATACCAAATTTCAGATTCCTGGCTGGAACTTATGACATGTTTTTCTCCCGGATTGAACATCTGTATTCAGCTATTAGGGTAGGCACAGTTGTCACTGCCTATGAGGACTGCTCAGGATTGGTGTCATTTACAGGGTTTATAAAGCAAATAAACCTCACTGCGAGAGAAGCACTATTATACTTCTTCCACAAGAACTTTGAGGAAGAAATAAGAAGAATGTTTGAGCCTGGGCAAGAGACTGCAGTTCCTCATTCCTATTTCATTCATTTTCGCTCATTGGGCTTGAGTGGGAAATCTCCATACTCGTCCAATGCAGTTGGTCATGTATTCAACCTCATTCACTTTGTTGGATGTTATATGGGTCAGGTGAGATCTTTAAACGCAACAGTGATTGCAACATGTGCCCCGCATGAGATGTCTGTTCTTGGGGGCTATCTGGGGGAGGAGTTTTTCGGAAAAGGAACTTTTGAAAGGAGATTCTTCAGGGACGAGAAGGAACTTCAGGAATATGAGGCAGCCGAATTGACGAAAGCTGAAACGGCCCTGGCAGATGACGGAACAGTCAACTCTGATGATGAGGACTATTTCTCCAGTGAAACCAGGAGTCCAGAAGCAGTTTACACACGAATCATGATGAATGGAGGTAGACTAAAAAGATCGCACATAAGGAGGTATGTCTCAGTCAGCTCTAATCATCAAACTCGCCCTAATTCTTTTGCGGAGTTTTTAAACAAAACATACTCGAGTGACTC
		</sequence>
		<sequence>
			<taxon idref="LSE0355-14_2014.583_CR"/>
			ATGGATGCCGACAAGATTGTATTCAAGGTCAATAATCAGGTGGTTTCTCTGAAGCCTGAAATTATTGTGGACCAATATGAGTACAAGTACCCGGCTATCAAAGACCTGAAGAAGCCCAGTATAACTTTAGGAAAAGCTCCTGATTTGAATAAAGCATACAAATCAATTTTATCTGGCATGAATGCAGCCAAACTTGACCCTGACGATGTATGCTCTTATCTGGCTGCCGCGATGCAGTTCTTTGAGGGATCATGTCCTGAAGACTGGACTAGCTATGGAATCCTGATAGCTCGGAAGGGAGATAAGATCACCCCGGATTCTCTTGTGGACATAAGACGCACTGATGTAGAAGGGAATTGGGCTCTAACAGGGGGCATGGAGTTGACAAGGGACCCTACTGTTTCCGAGCATGCATCTCTGGTTGGCCTTCTCTTGAGTTTATATAGGTTGAGCAAAATCTCTGGACAGAATACCGGCAATTACAAGACAAACATTGCAGATAGAATAGAGCAGATTTTCGAGACAGCCCCCTTTGCAAAGATCGTAGAACATCACACTTTGATGACGACCCACAAAATGTGTGCCAATTGGAGTACCATACCAAATTTCAGATTCCTGGCTGGAACTTATGACATGTTTTTCTCCCGGATTGAACACCTGTATTCAGCTATTAGAGTAGGCACAGTTGTCACAGCCTATGAAGACTGCTCAGGACTGGTGTCATTTACAGGGTTTATAAAGCAAATAAACCTCACTGCGAGAGAAGCACTATTATACTTCTTCCACAAGAACTTTGAGGAAGAAATAAGAAGAATGTTCGAGCCTGGGCAAGAGACTGCTGTTCCTCATTCCTATTTCATTCATTTTCGCTCATTGGGCTTGAGTGGGAAGTCTCCGTACTCGTCCAATGCAGTTGGTCATGTATTCAACCTCATTCACTTTGTTGGATGTTATATGGGTCAGGTGAGGTCTTTAAATGCAACAGTGATTGCAACATGTGCCCCGCATGAGATGTCTGTTCTTGGGGGCTATTTGGGGGAGGAGTTTTTCGGAAAAGGAACTTTTGAAAGGAGATTCTTCAGAGACGAGAAGGAACTTCAAGAATATGAGGCAGCTGAATTGACAAAAGCTGAAACGGCCCTGGCAGATGATGGAACAGTCAATTCTGATGATGAGGACTACTTCTCCAGTGAAACCAGGAGTCCAGAGGCAGTTTACACACGGATCATGATGAATGGAGGTAGACTAAAAAGATCACACATAAGGAGGTATGTCTCGGTCAGCTCTAATCACCAAACTCGCCCTAATTCGTTTGCGGAGTTTTTAAACAAAACATACTCGAGTGACTC
		</sequence>
		<sequence>
			<taxon idref="LSE0370-14_2014.583_CR"/>
			ATGGATGCCGACAAGATTGTATTCAAGGTCAATAATCAGGTGGTTTCTCTGAAGCCTGAAATTATTGTGGACCAATATGAGTACAAGTACCCGGCTATCAAAGACCTGAAGAAGCCCAGTATAACTTTAGGAAAAGCTCCTGATTTGAATAAAGCATACAAATCAATTTTATCTGGCATGAATGCAGCCAAACTTGACCCTGACGATGTATGCTCTTATCTGGCTGCCGCGATGCAGTTCTTTGAGGGATCATGTCCTGAAGACTGGACTAGCTATGGAATCCTGATAGCTCGGAAGGGAGATAAGATCACCCCAGATTCTCTTGTGGACATAAGACGCACTGATGTAGAAGGGAATTGGGCTCTAACAGGGGGCATGGAGTTGACAAGGGACCCTACTGTTTCCGAGCATGCATCTCTGGTTGGCCTTCTCTTGAGTTTATATAGGTTGAGCAAAATCTCTGGACAGAATACCGGCAATTACAAGACAAACATTGCAGATAGAATAGAGCAGATTTTCGAGACAGCCCCCTTTGCAAAGATCGTAGAACATCACACTTTGATGACGACCCACAAAATGTGTGCCAATTGGAGTACCATACCAAATTTCAGATTCCTGGCTGGAACTTATGACATGTTTTTCTCCCGGATTGAACACCTGTATTCAGCTATTAGAGTAGGCACAGTTGTCACAGCCTATGAAGACTGCTCAGGACTGGTGTCATTTACAGGGTTTATAAAGCAAATAAACCTCACTGCGAGAGAAGCACTATTATACTTCTTCCACAAGAACTTTGAGGAAGAAATAAGAAGAATGTTCGAGCCTGGGCAAGAGACTGCTGTTCCTCATTCCTATTTCATTCATTTTCGCTCATTGGGCTTGAGTGGGAAGTCTCCGTACTCGTCCAATGCAGTTGGTCATGTATTCAACCTCATTCACTTTGTTGGATGTTATATGGGTCAGGTGAGGTCTTTAAATGCAACAGTGATTGCAACATGTGCCCCGCATGAGATGTCTGTTCTTGGGGGCTATTTGGGGGAGGAGTTTTTCGGAAAAGGAACTTTTGAAAGGAGATTCTTCAGAGACGAGAAGGAACTTCAAGAATATGAGGCAGCTGAATTGACAAAAGCTGAAACGGCCCTGGCAGATGATGGAACAGTCAATTCTGATGATGAGGACTACTTCTCCAGTGAAACCAGGAGTCCAGAGGCAGTTTACACACGGATCATGATGAATGGAGGTAGACTAAAAAGATCACACATAAGGAGGTATGTCTCGGTCAGCTCTAATCACCAAACTCGCCCTAATTCGTTTGCGGAGTTTTTAAACAAAACATACTCGAGTGACTC
		</sequence>
		<sequence>
			<taxon idref="LSE0376-15_2015.25_CR"/>
			ATGGATGCCGACAAGATTGTATTCAAGGTCAATAATCAGGTGGTTTCTCTGAAGCCTGAAATTATTGTGGACCAATATGAGTACAAGTACCCGGCTATCAAAGACCTGAAGAAGCCCAGTATAACTTTAGGAAAAGCTCCTGATTTGAATAAAGCATACAAATCAATTTTATCTGGCATGAATGCAGCCAAACTTGACCCTGACGATGTATGCTCTTATCTGGCTGCCGCGATGCAGTTCTTTGAAGGATCATGTCCTGAAGACTGGACTAGCTATGGAATCCTGATAGCTCGGAAGGGAGATAAGATCACCCCGGATTCTCTTGTGGACATAAGACGCACTGATGTAGAAGGGAATTGGGCTCTAACAGGGGGCATGGAGTTGACAAGGGACCCTACTGTTTCAGAGCATGCATCTCTGGTTGGCCTTCTCTTGAGTTTATATAGGTTGAGCAAAATCTCTGGACAGAATACCGGCAATTACAAGACAAACATTGCAGATAGAATAGAGCAGATTTTCGAGACAGCCCCCTTTGCAAAGATCGTAGAACATCACACTTTGATGACGACCCACAAAATGTGTGCCAATTGGAGTACCATACCAAATTTCAGATTCCTGGCTGGAACTTATGACATGTTTTTCTCCCGGATTGAACACCTGTATTCAGCTATTAGAGTAGGCACAGTTGTCACAGCCTATGAAGACTGCTCAGGACTGGTGTCATTTACAGGGTTTATAAAGCAAATAAACCTCACTGCGAGAGAAGCACTATTATACTTCTTCCACAAGAACTTTGAGGAAGAAATAAGAAGAATGTTCGAGCCTGGGCAAGAGACTGCTGTTCCTCATTCCTATTTCATTCATTTTCGCTCATTGGGCTTGAGTGGGAAGTCTCCGTACTCGTCCAATGCAGTTGGTCATGTATTCAACCTCATTCACTTTGTTGGATGTTATATGGGTCAGGTGAGATCTTTAAATGCAACAGTGATTGCAACATGTGCCCCGCATGAGATGTCTGTTCTTGGGGGCTATTTGGGGGAGGAGTTTTTCGGAAAAGGAACTTTTGAAAGGAGATTCTTCAGAGACGAGAAGGAACTTCAAGAATATGAGGCAGCTGAATTGACAAAAGCTGAAACGGCCCTGGCAGATGATGGAACAGTCAATTCTGATGATGAGGACTACTTCTCCAGTGAAACCAGGAGTCCAGAGGCAGTTTACACACGGATCATGATGAATGGAGGTAGACTAAAAAGATCACACATAAGGAGGTATGTCTCAGTCAGCTCTAATCACCAAACTCGCCCTAATTCGTTTGCGGAGTTTTTAAACAAAACATACTCGAGTAACTC
		</sequence>
		<sequence>
			<taxon idref="LSE0410-14_2014.667_CR"/>
			ATGGATGCCGACAAGATTGTATTCAAGGTCAATAATCAGGTGGTTTCTCTGAAGCCTGAAATTATTGTGGACCAATATGAGTACAAGTACCCGGCTATCAAAGACCTGAAGAAGCCCAGTATAACTTTAGGAAAAGCTCCTGATTTGAATAAAGCATACAAATCAATTTTATCTGGCATGAATGCAGCCAAACTTGACCCTGACGATGTATGCTCTTATCTGGCTGCCGCGATGCAGTTCTTTGAGGGATCATGTCCTGAAGACTGGACTAGCTATGGAATCCTGATAGCTCGGAAGGGAGATAAGATCACCCCGGATTCTCTTGTGGACATAAGACGCACTGATGTAGAAGGGAATTGGGCTCTAACAGGGGGCATGGAGTTGACAAGGGACCCTACTGTTTCCGAGCATGCATCTCTGGTTGGCCTTCTCTTGAGTTTATATAGGTTGAGCAAAATCTCTGGACAGAATACCGGCAATTACAAGACAAACATTGCAGATAGAATAGAGCAGATTTTCGAGACAGCCCCCTTTGCAAAGATCGTAGAACATCACACTTTGATGACGACCCACAAAATGTGTGCCAATTGGAGTACCATACCAAATTTCAGATTCCTGGCTGGAACTTATGACATGTTTTTCTCCCGGATTGAACACCTGTATTCAGCTATTAGAGTAGGCACAGTTGTCACAGCCTATGAAGACTGCTCAGGACTGGTGTCATTTACAGGGTTTATAAAGCAAATAAACCTCACTGCGAGAGAAGCACTATTATACTTCTTCCACAAGAACTTTGAGGAAGAAATAAGAAGAATGTTCGAGCCTGGGCAAGAGACTGCTGTTCCTCATTCCTATTTCATTCATTTTCGCTCATTGGGCTTGAGTGGGAAGTCTCCGTACTCGTCCAATGCAGTTGGTCATGTATTCAACCTCATTCACTTTGTTGGATGTTATATGGGTCAGGTGAGGTCTTTAAATGCAACAGTGATTGCAACATGTGCCCCGCATGAGATGTCTGTTCTTGGGGGCTATTTGGGGGAGGAGTTTTTCGGAAAAGGAACTTTTGAAAGGAGATTCTTCAGAGACGAGAAGGAACTTCAAGAATATGAGGCAGCTGAATTGACAAAAGCTGAAACGGCCCTGGCAGATGATGGAACAGTCAATTCTGATGATGAGGACTACTTCTCCAGTGAAACCAGGAGTCCAGAGGCAGTTTACACACGGATCATGATGAATGGAGGTAGACTAAAAAGATCACACATAAGGAGGTATGTCTCGGTCAGCTCTAATCACCAAACTCGCCCTAATTCGTTTGCGGAGTTTTTAAACAAAACATACTCGAGTGACTC
		</sequence>
		<sequence>
			<taxon idref="LSE0565-14_2014.75_CR"/>
			ATGGATGCCGACAAGATTGTATTCAAGGTCAATAATCAGGTGGTTTCTCTGAAGCCTGAAATTATTGTGGACCAATATGAGTACAAGTACCCGGCTATCAAAGACCTGAAGAAGCCCAGTATAACTTTAGGAAAAGCTCCTGATTTGAATAAAGCATACAAGTCAATTTTATCTGGCATGAATGCAGCCAAACTTGACCCTGACGATGTATGCTCTTATCTGGCTGCCGCGATGCAGTTCTTTGAGGGATCATGTCCTGATGACTGGACTAGTTATGGAATCCTGATAGCTCGGAAGGGAGATAAGATCACCCCGGATTCTCTTGTGGACATAAGACGCACTGATGTAGAAGGGAATTGGGCTCTAACAGGGGGCATGGAGTTGACAAGGGACCCTACTGTTTCAGAGCATGCATCTCTGGTTGGCCTTCTCTTGAGTTTATATAGGTTGAGCAAAATCTCTGGACAGAATACCGGCAATTACAAGACAAACATTGCAGATAGAATAGAGCAGATTTTCGAGACAGCCCCCTTTGCAAAGATCGTAGAACATCACACTTTGATGACGACCCACAAAATGTGTGCTAACTGGAGTACCATACCGAATTTCAGATTCCTGGCTGGAACTTATGACATGTTTTTCTCCCGGATTGAACACCTGTATTCAGCTATTAGAGTAGGCACAGTTGTCACCGCCTATGAAGACTGCTCAGGACTGGTGTCATTTACAGGGTTTATAAAGCAAATAAATCTCACTGCGAGAGAAGCACTACTATACTTCTTCCACAAGAACTTTGAGGAAGAAATAAGAAGAATGTTCGAGCCTGGGCAAGAGACTGCTGTTCCTCATTCCTATTTCATTCATTTTCGCTCATTGGGCTTGAGTGGGAAATCTCCGTACTCGTCCAATGCAGTTGGACATGTATTCAACCTCATTCACTTTGTTGGATGTTATATGGGTCAGGTGAGATCTTTAAATGCAACAGTGATTGCAACATGTGCCCCGCATGAGATGTCTGTTCTTGGGGGCTATTTGGGGGAGGAGTTTTTTGGAAAAGGAACTTTTGAAAGGAGATTCTTCAGAGACGAGAAGGAACTTCAAGAATATGAGGCAGCTGAATTGACAAAAGCTGAAACGGCCCTGGCAGATGATGGAACAGTCAATTCTGATGATGAGGACTACTTCTCCAGTGAAACCAGGAGTCCAGAGGCAGTTTACACACGGATCATGATGAATGGAGGTAGACTAAAAAGATCACACATAAGGAGGTATGTCTCAGTCAGCTCTAATCATCAAACTCGCCCTAATTCGTTTGCAGAGTTTTTAAACAAAACATACTCGAGTGACTC
		</sequence>
		<sequence>
			<taxon idref="LSE0592-14_2014.75_CR"/>
			ATGGATGCCGACAAGATTGTATTCAAGGTCAATAATCAGGTGGTCTCTCTGAAGCCTGAAATTATCGTGGACCAATATGAGTACAAGTACCCAGCTATCAAAGACCTGAAGAAGCCCAGTATAACCTTAGGAAAAGCTCCTGATTTGAACAAAGCATACAAATCAATCTTATCTGGCATGAACGCAGCCAAACTCAACCCTGATGATGTATGCTCTTATCTGGCTGCCGCAATGCAGTTCTTTGAGGGATCATGTCCTGAAGACTGGACTAGTTATGGAATCTTGATAGCTCGGAAGGGAGATAAGATCACCCCGGCTTCTCTTGTGGACATAAGACGTACTGATGTGGAAGGGAATTGGGCTCTAACAGGGGGCATGGAGTTGACAAGGGACCCTACTGTTCCAGAGCATGCATCTCTGGTTGGCCTTCTCTTGAGTTTATATCGGTTGAGCAAAATCTCCGGACAGAATACTGGCAATTACAAGACAAACATCGCGGATAGAATAGAGCAGATTTTCGAGACAGCCCCCTTTGCAAAGATCGTAGAACATCACACTTTGATGACGACCCACAAAATGTGCGCTAACTGGAGTACCATACCAAACTTCAGATTCCTGGCTGGAACTTATGACATGTTTTTCTCCCGGATTGAACATCTGTATTCAGCTATTAGGGTAGGCACAGTTGTCACTGCCTATGAGGACTGCTCAGGATTGGTGTCATTTACAGGGTTTATAAAGCAAATAAATCTCACTGCGAGAGAAGCACTATTATACTTCTTCCACAAGAACTTTGAGGAAGAAATAAGAAGAATGTTTGAGCCTGGGCAAGAGACTGCTGTTCCTCATTCCTATTTCATTCATTTTCGCTCATTGGGCTTGAGTGGGAAATCTCCGTACTCGTCCAATGCAGTTGGTCATGTATTCAACCTCATTCACTTTGTTGGATGTTATATGGGTCAGGTGAGATCTTTAAATGCAACAGTGATTGCAACATGTGCCCCGCATGAGATGTCTGTTCTTGGGGGCTATTTGGGGGAGGAGTTTTTCGGAAAAGGAACTTTTGAAAGGAGATTCTTCAGGGACGAGAGGGAACTTCAGGAATATGAGGCAGCCGAATTGACAAAAGCGGAAACGGCCCTGGCAGATGACGGAACAGTCAACTCTGATGATGAGGACTATTTCTCCAGTGAAACCAGGAGTCCAGAAGCAGTTTACACACGAATCATGATGAATGGAGGTAGACTAAAAAGATCGCACATAAGGAGGTATGTCTCAGTCAGCTCTAATCATCAAACTCGCCCTAATTCTTTTGCGGAGTTTTTAAACAAAACATACTCGAGTGACTC
		</sequence>
		<sequence>
			<taxon idref="LSE1098-15_2015.66_CR"/>
			ATGGATGCCGACAAGATTGTATTCAAGGTCAATAATCAGGTGGTTTCTCTGAAGCCCGAAATTATTGTGGACCAATATGAGTACAAGTACCCGGCCATCAAAGACCTGAAGAAGCCCAGTATAACTTTAGGAAAAGCTCCTGATTTGAATAAAGCATACAAATCAATTTTATCTGGCATGAATGCAGCCAAACTTGACCCTGACGATGTATGCTCTTATCTGGCTGCCGCAATGCAGTTCTTTGAGGGATCATGTCCTGATGACTGGACAAGCTATGGAATCCTGATAGCTCGGAAGGGAGATAAGATCACCCCGGATTCTCTTGTGGACATAAGACGCACTGATGTAGAAGGGAATTGGGCTCTAACAGGGGGCATGGAGTTGACAAGGGACCCTACTGTTTCAGAGCATGCATCTCTGGTTGGCCTTCTCTTGAGTTTATATAGGTTGAGCAAAATCTCTGGACAGAATACCGGCAATTACAAGACAAACATCGCAGATAGAATAGAGCAGATTTTCGA-----------------------------------------------------------------------------------------------------------------------------------------------------------------------------------------------------------------------------------------------------------------------------------AGGAAGAGATAAGGAGAATGTTCGAGCCTGGGCAGGAGACTGCTGTTCCTCATTCCTATTTCATTCATTTTCGCTCATTGGGCTTGAGTGGGAAATCCCCGTACTCGTCCAATGCAGTTGGTCATGTATTCAACCTCATCCACTTTGTTGGATGTTATATGGGTCAGGTGAGATCTTTAAATGCAACAGTGATTGCAACATGTGCCCCGCATGAGATGTCTGTTCTTGGGGGCTATTTGGGGGAGGAGTTTTTTGGAAAAGGAACTTTTGAAAGGAGATTCTTCAGAGACGAGAAGGAACTTCAGGAATATGAGGCAGCTGAATTGACAAAAGCTGAAACGGCCCTGGCAGATGACGGAACAGTCAATTCTGATGATGAGGACTACTTCTCCAGTGAAACCAGGAGTCCAGAGGCAGTTTACACACGGATCATGATGAATGGAGGTAGACTAAAAAGATCACACATAAGGAGGTATGTCTCAGTCAGCTCTAATCATCAAACTCGCCCTAATTCGTTTGCGGAGTTTTTAAACAAAACATACTCGAGTGATTC
		</sequence>
		<sequence>
			<taxon idref="LSE1179-15_2015.66_CR"/>
			ATGGGTGCCGACAAGATTGTATTCAAGGTCAATAATCAGGGGGTTTCTCTGAAGCCCGAAATTATTGGGGACCAATATGAGTACAAGTACCCGGCCATCAAAGACCTGAAGAAGCCCAGTATAACTTTAGGAAAAGCTCCTGATTTGAATAAAGCATACAAATCAATTTTATCTGGCATGAATGCAGCCAAACTTGACCCTGACGATGTATGCTCTTATCTGGCTGCCGCAATGCAGTTCTTTGAGGGATCATGTCCTGATGACTGGACAAGCTATGGAATCCTGATAGCTCGGAAGGGAGATAAGATCACCCCGGATTCTCTTGTGGACATAAGACGCACTGATGTAGAAGGGAATTGGGCTCTAACAGGGGGCATGGAGTTGACAGGGGACCCTACTGTTTCAGAGCATGCATCTCTGGTTGGCCTTCTCTTGAGTTTATATAGGTTGAGCAAAATCTCTGGACAGAATACCGGCAATTACAAGACAAACATCGCAGATAGAATAGAGCAGATTTTCGA-----------------------------------------------------------------------------------------------------------------------------------------------------------------------------------------------------------------------------------------------------------------------------------AGGAAGAGATAAGAAGAATGTTCGAGCCTGGGCAGGAGACTGCTGTTCCTCATTCCTATTTCATTCATTTTCGCTCATTGGGCTTGAGTGGGAAATCCCCGTACTCGTCCAATGCAGTTGGTCATGTATTCAACCTCATCCACTTTGTTGGATGTTATATGGGTCAGGTGAGATCTTTAAATGCAACAGTGATTGCAACATGTGCCCCGCATGAGATGTCTGTTCTTGGGGGCTATTTGGGGGAGGAGTTTTTTGGAAAAGGAACTTTTGAAAGGAGATTCTTCAGAGACGAGAAGGAACTTCAGGAATATGAGGCAGCTGAATTGACAAAAGCTGAAACGGCCCTGGCAGATGACGGAACAGTCAATTCTGATGATGAGGACTACTTCTCCAGTGAAACCAGGAGTCCAGAGGCAGTTTACACACGGATCATGATGAATGGAGGTAGACTAAAAAGATCACACATAAGGAGGTATGTCTCAGTCAGCTCTAATCATCAAACTCGCCCTAATTCGTTTGCGGAGTTTTTAAACAAAACATACTCGAGTGATTC
		</sequence>
		<sequence>
			<taxon idref="LSE499-16_2016.33_CR"/>
			ATGGATGCCGACAAGATTGTATTCAAGGTCAATAATCAGGTGGTTTCTCTGAAGCCTGAAATTATTGTGGACCAATATGAGTACAAGTACCCGGCTATCAAAGACCTGAAGAAGCCCAGTATAACTTTAGGAAAAGCTCCTGATTTGAATAAAGCATACAAATCAATTTTATCTGGCATGAATGCAGCCAAACTTGACCCTGACGATGTATGCTCTTATCTGGCTGCCGCGATGCAGTTCTTTGAGGGATCATGTCCTGAAGACTGGACTAGCTATGGAATCCTGAYAGCTCGGAAGGGAGATAAGATCACCCCGGATTCTCTTGTGGACATAAGACGCACTGATGTAGAAGGGAATTGGGCTCTAACAGGGGGCATGGAGTTGACAAGGGACCCTACTGTTTCAGAGCATGCATCTCTGGTTGGCCTTCTCTTGAGTTTATATAGGTTGAGCAAAATCTCTTGACAGAATACCGGCAATTATAAGACAAACATTGCAGATAGAATAGAGCAGATTTTCGA-----------------------------------------------------------------------------------------------------------------------------------------------------------------------------------------------------------------------------------------------------------------------------------AGGAAGGAATAAGAAGAATGTTCGAGCCTGGGCAGGAGACTGCTGTTCCTCATTCCTATTTCATTACTTTTCGCTCATTGGGCTTGAGTGGGAAGTCTCCGTACTCGTCCAAAACAGTTGGTCATGTATTCAACCTCATTCACTTTGTTGGATGTTATATGGGTCAGGAGAGATCTTTAAATGCAACAGTGATTGCAACGTGTGCCCCGCATGAGATGTCTGTTCTTGGGGGCTATTTGGGGGAGGAGTTTTTCGGAAAAGGAACTTTTGAAAGGAGATTCTTCAGAGACGAGAAGGAACTTCAAGAATATGAGGCAGCTGAATTGACAAAAGCTGAAACGGCCCTGGCAGATGATGGAACAGTCAATTCTGATGATGAGGACTACTTCTCCAGTGAAACCAGGAGTCCAGAGGCAGTTTACACACGGATCATGATGAATGGAGGTAGACTAAAAAGATCACACATAAGGAGGTATGTCTCAGTCAGCTCTAATCACCAAACTCGCCCTAATTCGTTTGCGGAGTTTTTAAACAAAACATACTCGAGTG----
		</sequence>
		<sequence>
			<taxon idref="LSE711-15_2015.41_CR"/>
			ATGGATGCCGACAAGATTGTATTCAAGGTCAATAATGACGTGGTTTCTCTGAAGCCTGAAATTATTGTGGACCAATATGAGTACAAGTACCCGGCTATCAAAGACCTGAAGAAGCCCAGTATAACTTTAGGAAAAGCTCCTGATTTGAATAAAGCATACAAATCAATTTTATCTGGCATGAATGCAGCCAAACTTGACCCTGACGATGTATGCTCTTATCTGGCTGCCGCGATGCAGTTCTTTGAGGGATCATGTCCTGAAGACTGGACTAGCTATGGAATCCTGATAGCTCGGAAGGGAGATAAGATCACCCCGGATTCTCTTGTGGACATAAGACGCACTGATGTAGAAGGGAATTGGGCTCTAACAGGGGGCATGGAGTTGACAAGGGACCCTACTGTTTCAGAGCATGCATCTCTGGTTGGCCTTCTCTTGAGTTTATATAGGTTGAGCAAAATCTCTGGACAGAATACCGGCAATTACAAGACAAACATTGCAGATAGAATAGAGCAGATTTTCGA-----------------------------------------------------------------------------------------------------------------------------------------------------------------------------------------------------------------------------------------------------------------------------------AGGAAGAAATAAGAAGAATGTTCGAGCCTGGGCAAGAGACTGCTGTTCCTCATTCCTATTTCATTCATTTTCGCTCATTGGGCTTGAGTGGGAAGTCTCCGTACTCGTCCAATGCAGTTGGTCATGTATTCAACCTCATTCACTTTGTTGGATGTTATATGGGTCAGGTGAGATCTTTAAATGCAACAGTGATTGCAACATGTGCCCCGCATGAGATGTCTGTTCTTGGGGGCTATTTGGGGGAGGAGTTTTTCGGAAAAGGAACTTTTGAAAGGAGATTCTTCAGAGACGAGAAGGAACTTCAAGAATATGAGGCAGCTGAATTGACAAAAGCTGAAACGGCCCTGGCAGATGATGGAACAGTCAATTCTGATGATGAGGACTACTTCTCCAGTGAAACCAGGAGTCCAGAGGCAGTTTACACACGGATCATGATGAATGGAGGTAGACTAAAAAGATCACACATAAGGAGGTATGTCTCAGTCAGCTCTAATCACCAAACTCGCCCTAATTCGTTTGCGGAGTTTTTAAACAAAACATACTCGAGTGACTC
		</sequence>
		<sequence>
			<taxon idref="MG458314_1997_WBI"/>
			ATGGATGCCGACAAGATTGTGTTCAAGGTCAATAATCAGGTGGTCTCTCTGAAGCCTGAAATTATTGTGGACCAATATGAGTACAAGTACCCGGCTATCAAAGACCTGAAGAAGCCCAGTATAACCTTAGGAAAAGCTCCTGATTTGAATAAAGCATACAAATCAATTTTATCTGGCATGAACGCAGCCAAACTCGACCCTGATGATGTATGCTCTTATCTGGCTGCCGCGATGCAGTTCTTTGAGGGATCATGTCCTGAGGACTGGACTAGCTATGGAATCCTGATAGCTCGGAAGGGAGACAAGATCACCCCGGATTCTCTTGTGGACATAAGACGTACTGATGTGGAAGGGAATTGGGCTCTAACAGGGGGCATGGAGTTGACAAGGGACCCTACTGTTTCAGAGCATGCATCTCTGGTTGGCCTTCTCTTGAGTTTATACAGGTTGAGCAAAATCTCTGGACAGAATACCGGCAATTACAAGACAAACATCGCGGATAGAATAGAGCAGATTTTCGAGACAGCCCCCTTTGCAAAGATCGTAGAACATCATACTTTGATGACGACCCACAAAATGTGCGCTAACTGGAGTACCATACCAAATTTCAGATTCCTGGCTGGAACTTATGACATGTTTTTCTCCCGGATTGAACATTTGTATTCAGCTATTAGAGTAGGCACAGTTGTCACTGCTTATGAGGACTGCTCAGGACTGGTGTCATTTACAGGGTTTATAAAGCAAATAAATCTCACTGCGAGAGAAGCACTATTATACTTCTTCCACAAGAACTTTGAGGAAGAAATAAGAAGAATGTTCGAGCCTGGGCAAGAGACTGCTGTTCCTCATTCCTATTTTATTCATTTTCGTTCATTGGGCTTGAGTGGGAAATCTCCGTACTCATCCAATGCAGTTGGTCATGTATTCAACCTCATCCACTTTGTTGGATGTTATATGGGTCAGGTGAGATCTTTAAATGCAACAGTGATTGCAACATGTGCCCCGCATGAGATGTCTGTTCTTGGGGGCTATTTGGGGGAGGAGTTTTTCGGAAAAGGAACTTTTGAAAGGAGATTCTTTAGAGACGAGAAGGAACTTCAGGAATATGAGGCAGCTGAATTGACAAAAGCTGAAACGGCCCTGGCAGATGACGGAACAGTCAATTCTGATGATGAGGACTACTTCTCCAGTGAAACCAGGAGTCCAGAAGCAGTTTACACACGAATCATGATGAATGGAGGTAGACTAAAAAGATCACACATAAGGAGGTATGTCTCAGTCAGCTCTAATCATCAAACTCGCCCTAACTCGTTTGCGGAGTTTTTAAACAAAACATACTCGAGTGACTC
		</sequence>
	</alignment>

	<!-- The unique patterns for codon positions 1 & 2                           -->
	<mergePatterns id="CP1+2.patterns">

		<!-- The unique patterns from 1 to end every 3                               -->
		<!-- npatterns=55                                                            -->
		<patterns from="1" every="3" strip="false">
			<alignment idref="alignment"/>
		</patterns>

		<!-- The unique patterns from 2 to end every 3                               -->
		<!-- npatterns=43                                                            -->
		<patterns from="2" every="3" strip="false">
			<alignment idref="alignment"/>
		</patterns>
	</mergePatterns>

	<!-- The unique patterns for codon position 3                                -->

	<!-- The unique patterns from 3 to end every 3                               -->
	<!-- npatterns=262                                                           -->
	<patterns id="CP3.patterns" from="3" every="3" strip="false">
		<alignment idref="alignment"/>
	</patterns>

	<!-- START Discrete Traits Model                                             -->

	<!-- general data type for discrete trait model, 'country'                   -->
	<generalDataType id="country.dataType">

		<!-- Number Of States = 11                                                   -->
		<state code="ARG"/>
		<state code="BR"/>
		<state code="CO"/>
		<state code="CR"/>
		<state code="ES"/>
		<state code="GUA"/>
		<state code="GUY"/>
		<state code="MX"/>
		<state code="PE"/>
		<state code="UR"/>
		<state code="WBI"/>
	</generalDataType>


	<!-- Data pattern for discrete trait, 'country'                              -->
	<attributePatterns id="country.pattern" attribute="country">
		<taxa idref="taxa"/>
		<generalDataType idref="country.dataType"/>
	</attributePatterns>

	<!-- END Discrete Traits Model                                               -->


	<!-- This is a simple constant population size coalescent model              -->
	<!-- that is used to generate an initial tree for the chain.                 -->
	<constantSize id="initialDemo" units="years">
		<populationSize>
			<parameter id="initialDemo.popSize" value="100.0"/>
		</populationSize>
	</constantSize>

	<!-- Construct a starting tree that is compatible with specified clade heights-->
	<rescaledTree id="startingTree">

		<!-- Construct a rough-and-ready UPGMA tree as an starting tree              -->
		<upgmaTree>
			<distanceMatrix correction="JC">
				<patterns>

					<!-- To generate UPGMA starting tree, only use the 1st aligment, which may be 1 of many aligments using this tree.-->
					<alignment idref="alignment"/>
				</patterns>
			</distanceMatrix>
		</upgmaTree>
	</rescaledTree>

	<!-- Generate a tree model                                                   -->
	<treeModel id="treeModel">
		<upgmaTree idref="startingTree"/>
		<rootHeight>
			<parameter id="treeModel.rootHeight"/>
		</rootHeight>
		<nodeHeights internalNodes="true">
			<parameter id="treeModel.internalNodeHeights"/>
		</nodeHeights>
		<nodeHeights internalNodes="true" rootNode="true">
			<parameter id="treeModel.allInternalNodeHeights"/>
		</nodeHeights>
	</treeModel>

	<!-- Generate a generalizedSkyLineLikelihood for Bayesian Skyline            -->
	<generalizedSkyLineLikelihood id="skyline" linear="false">
		<populationSizes>
			<parameter id="skyline.popSize" dimension="6" value="100.0" lower="0.0"/>
		</populationSizes>
		<groupSizes>
			<parameter id="skyline.groupSize" dimension="6"/>
		</groupSizes>
		<populationTree>
			<treeModel idref="treeModel"/>
		</populationTree>
	</generalizedSkyLineLikelihood>
	<exponentialMarkovLikelihood id="eml1" jeffreys="true">
		<chainParameter>
			<parameter idref="skyline.popSize"/>
		</chainParameter>
	</exponentialMarkovLikelihood>

	<!-- The uncorrelated relaxed clock (Drummond, Ho, Phillips & Rambaut (2006) PLoS Biology 4, e88 )-->
	<discretizedBranchRates id="DR_CR_regional_all.branchRates">
		<treeModel idref="treeModel"/>
		<distribution>
			<logNormalDistributionModel meanInRealSpace="true">
				<mean>
					<parameter id="DR_CR_regional_all.ucld.mean" value="5.6E-4" lower="0.0"/>
				</mean>
				<stdev>
					<parameter id="DR_CR_regional_all.ucld.stdev" value="0.3333333333333333" lower="0.0"/>
				</stdev>
			</logNormalDistributionModel>
		</distribution>
		<rateCategories>
			<parameter id="DR_CR_regional_all.branchRates.categories"/>
		</rateCategories>
	</discretizedBranchRates>
	<rateStatistic id="DR_CR_regional_all.meanRate" name="DR_CR_regional_all.meanRate" mode="mean" internal="true" external="true">
		<treeModel idref="treeModel"/>
		<discretizedBranchRates idref="DR_CR_regional_all.branchRates"/>
	</rateStatistic>
	<rateStatistic id="DR_CR_regional_all.coefficientOfVariation" name="DR_CR_regional_all.coefficientOfVariation" mode="coefficientOfVariation" internal="true" external="true">
		<treeModel idref="treeModel"/>
		<discretizedBranchRates idref="DR_CR_regional_all.branchRates"/>
	</rateStatistic>
	<rateCovarianceStatistic id="DR_CR_regional_all.covariance" name="DR_CR_regional_all.covariance">
		<treeModel idref="treeModel"/>
		<discretizedBranchRates idref="DR_CR_regional_all.branchRates"/>
	</rateCovarianceStatistic>

	<!-- The strict clock (Uniform rates across branches)                        -->
	<strictClockBranchRates id="country.branchRates">
		<rate>
			<parameter id="country.clock.rate" value="1.0" lower="0.0"/>
		</rate>
	</strictClockBranchRates>
	<rateStatistic id="country.meanRate" name="country.meanRate" mode="mean" internal="true" external="true">
		<treeModel idref="treeModel"/>
		<strictClockBranchRates idref="country.branchRates"/>
	</rateStatistic>

	<!-- The general time reversible (TRNe) substitution model                    -->
	<gtrModel id="CP1+2.gtr">
		<frequencies>
			<frequencyModel dataType="nucleotide">
				<frequencies>
					<parameter id="CP1+2.frequencies" value="0.25 0.25 0.25 0.25"/>
				</frequencies>
			</frequencyModel>
		</frequencies>
		<rateAC>
			<parameter id="CP1+2.ac" value="1.0" lower="0.0"/>
		</rateAC>
		<rateAG>
			<parameter id="CP1+2.ag" value="1.0" lower="0.0"/>
		</rateAG>
		<rateAT>
			<parameter idref="CP1+2.ac"/>
		</rateAT>
		<rateCG>
			<parameter idref="CP1+2.ac" />
		</rateCG>
		<rateGT>
			<parameter idref="CP1+2.ac" />
		</rateGT>
	</gtrModel>

	<!-- The general time reversible (GTR) substitution model                    -->
	<gtrModel id="CP3.gtr">
		<frequencies>
			<frequencyModel dataType="nucleotide">
				<frequencies>
					<parameter id="CP3.frequencies" value="0.25 0.25 0.25 0.25"/>
				</frequencies>
			</frequencyModel>
		</frequencies>
		<rateAC>
			<parameter id="CP3.ac" value="1.0" lower="0.0"/>
		</rateAC>
		<rateAG>
			<parameter id="CP3.ag" value="1.0" lower="0.0"/>
		</rateAG>
		<rateAT>
			<parameter id="CP3.at" value="1.0" lower="0.0"/>
		</rateAT>
		<rateCG>
			<parameter id="CP3.cg" value="1.0" lower="0.0"/>
		</rateCG>
		<rateGT>
			<parameter id="CP3.gt" value="1.0" lower="0.0"/>
		</rateGT>
	</gtrModel>

	<!-- site model                                                              -->
	<siteModel id="CP1+2.siteModel">
		<substitutionModel>
			<gtrModel idref="CP1+2.gtr"/>
		</substitutionModel>
		<relativeRate>
			<parameter id="CP1+2.mu" value="1.0" lower="0.0"/>
		</relativeRate>
		<gammaShape gammaCategories="4">
			<parameter id="CP1+2.alpha" value="0.5" lower="0.0"/>
		</gammaShape>
		<proportionInvariant>
			<parameter id="CP1+2.pInv" value="0.5" lower="0.0" upper="1.0"/>
		</proportionInvariant>
	</siteModel>

	<!-- site model                                                              -->
	<siteModel id="CP3.siteModel">
		<substitutionModel>
			<gtrModel idref="CP3.gtr"/>
		</substitutionModel>
		<relativeRate>
			<parameter id="CP3.mu" value="1.0" lower="0.0"/>
		</relativeRate>
		<gammaShape gammaCategories="4">
			<parameter id="CP3.alpha" value="0.5" lower="0.0"/>
		</gammaShape>
	<!--	<proportionInvariant>
			<parameter id="CP3.pInv" value="0.5" lower="0.0" upper="1.0"/>
		</proportionInvariant> -->
	</siteModel>


	<!-- Collecting together relative rates for partitions                       -->
	<compoundParameter id="DR_CR_regional_all.allMus">
		<parameter idref="CP1+2.mu"/>
		<parameter idref="CP3.mu"/>
	</compoundParameter>

	<!-- Likelihood for tree given sequence data                                 -->
	<treeLikelihood id="CP1+2.treeLikelihood" useAmbiguities="false">
		<mergePatterns idref="CP1+2.patterns"/>
		<treeModel idref="treeModel"/>
		<siteModel idref="CP1+2.siteModel"/>
		<discretizedBranchRates idref="DR_CR_regional_all.branchRates"/>

		<!-- START Ancestral state reconstruction                                    -->

		<!-- END Ancestral state reconstruction                                      -->

	</treeLikelihood>

	<!-- Likelihood for tree given sequence data                                 -->
	<treeLikelihood id="CP3.treeLikelihood" useAmbiguities="false">
		<patterns idref="CP3.patterns"/>
		<treeModel idref="treeModel"/>
		<siteModel idref="CP3.siteModel"/>
		<discretizedBranchRates idref="DR_CR_regional_all.branchRates"/>

		<!-- START Ancestral state reconstruction                                    -->

		<!-- END Ancestral state reconstruction                                      -->

	</treeLikelihood>

	<!-- START Discrete Traits Model                                             -->

	<!-- asymmetric CTMC model for discrete state reconstructions                -->
	<generalSubstitutionModel id="country.model" randomizeIndicator="false">
		<generalDataType idref="country.dataType"/>
		<frequencies>
			<frequencyModel id="country.frequencyModel" normalize="true">
				<generalDataType idref="country.dataType"/>
				<frequencies>
					<parameter id="country.frequencies" dimension="11"/>
				</frequencies>
			</frequencyModel>
		</frequencies>

		<!-- rates and indicators                                                    -->
		<rates>
			<parameter id="country.rates" dimension="110" value="1.0" lower="0.0"/>
		</rates>
		<rateIndicator>
			<parameter id="country.indicators" dimension="110" value="1.0"/>
		</rateIndicator>
	</generalSubstitutionModel>
	<sumStatistic id="country.nonZeroRates" elementwise="true">
		<parameter idref="country.indicators"/>
	</sumStatistic>
	<productStatistic id="country.actualRates" elementwise="false">
		<parameter idref="country.indicators"/>
		<parameter idref="country.rates"/>
	</productStatistic>
	<siteModel id="country.siteModel">
		<substitutionModel>
			<generalSubstitutionModel idref="country.model"/>
		</substitutionModel>
	</siteModel>

	<!-- Likelihood for tree given discrete trait data                           -->
	<markovJumpsTreeLikelihood id="country.treeLikelihood" stateTagName="country.states">
		<attributePatterns idref="country.pattern"/>
		<treeModel idref="treeModel"/>
		<siteModel idref="country.siteModel"/>
		<generalSubstitutionModel idref="country.model"/>
		<strictClockBranchRates idref="country.branchRates"/>

		<!-- The root state frequencies                                              -->
		<frequencyModel id="country.root.frequencyModel" normalize="true">
			<generalDataType idref="country.dataType"/>
			<frequencies>
				<parameter id="country.root.frequencies" dimension="11"/>
			</frequencies>
		</frequencyModel>

		<!-- START Ancestral state reconstruction                                    -->
		<parameter id="country.count" value=" 0.0 1.0 1.0 1.0 1.0 1.0 1.0 1.0 1.0 1.0 1.0 1.0 0.0 1.0 1.0 1.0 1.0 1.0 1.0 1.0 1.0 1.0 1.0 1.0 0.0 1.0 1.0 1.0 1.0 1.0 1.0 1.0 1.0 1.0 1.0 1.0 0.0 1.0 1.0 1.0 1.0 1.0 1.0 1.0 1.0 1.0 1.0 1.0 0.0 1.0 1.0 1.0 1.0 1.0 1.0 1.0 1.0 1.0 1.0 1.0 0.0 1.0 1.0 1.0 1.0 1.0 1.0 1.0 1.0 1.0 1.0 1.0 0.0 1.0 1.0 1.0 1.0 1.0 1.0 1.0 1.0 1.0 1.0 1.0 0.0 1.0 1.0 1.0 1.0 1.0 1.0 1.0 1.0 1.0 1.0 1.0 0.0 1.0 1.0 1.0 1.0 1.0 1.0 1.0 1.0 1.0 1.0 1.0 0.0 1.0 1.0 1.0 1.0 1.0 1.0 1.0 1.0 1.0 1.0 1.0 0.0"/>
		
		<parameter id="AlltoCR" value="
		0.0	0.0	0.0	1.0	0.0	0.0	0.0	0.0	0.0	0.0	0.0
		0.0	0.0	0.0	1.0	0.0	0.0	0.0	0.0	0.0	0.0	0.0
		0.0	0.0	0.0	1.0	0.0	0.0	0.0	0.0	0.0	0.0	0.0
		0.0	0.0	0.0	1.0	0.0	0.0	0.0	0.0	0.0	0.0	0.0
		0.0	0.0	0.0	1.0	0.0	0.0	0.0	0.0	0.0	0.0	0.0
		0.0	0.0	0.0	1.0	0.0	0.0	0.0	0.0	0.0	0.0	0.0
		0.0	0.0	0.0	1.0	0.0	0.0	0.0	0.0	0.0	0.0	0.0
		0.0	0.0	0.0	1.0	0.0	0.0	0.0	0.0	0.0	0.0	0.0
		0.0	0.0	0.0	1.0	0.0	0.0	0.0	0.0	0.0	0.0	0.0
		0.0	0.0	0.0	1.0	0.0	0.0	0.0	0.0	0.0	0.0	0.0
		0.0	0.0	0.0	1.0	0.0	0.0	0.0	0.0	0.0	0.0	0.0"/>
		
		<parameter id="CRtoAll" value="
		0.0	0.0	0.0	0.0	0.0	0.0	0.0	0.0	0.0	0.0	0.0
		0.0	0.0	0.0	0.0	0.0	0.0	0.0	0.0	0.0	0.0	0.0
		0.0	0.0	0.0	0.0	0.0	0.0	0.0	0.0	0.0	0.0	0.0
		1.0	1.0	1.0	1.0	1.0	1.0	1.0	1.0	1.0	1.0	1.0
		0.0	0.0	0.0	0.0	0.0	0.0	0.0	0.0	0.0	0.0	0.0
		0.0	0.0	0.0	0.0	0.0	0.0	0.0	0.0	0.0	0.0	0.0
		0.0	0.0	0.0	0.0	0.0	0.0	0.0	0.0	0.0	0.0	0.0
		0.0	0.0	0.0	0.0	0.0	0.0	0.0	0.0	0.0	0.0	0.0
		0.0	0.0	0.0	0.0	0.0	0.0	0.0	0.0	0.0	0.0	0.0
		0.0	0.0	0.0	0.0	0.0	0.0	0.0	0.0	0.0	0.0	0.0
		0.0	0.0	0.0	0.0	0.0	0.0	0.0	0.0	0.0	0.0	0.0"/>
		
		<parameter id="COtoCR" value="
		0.0	0.0	0.0	0.0	0.0	0.0	0.0	0.0	0.0	0.0	0.0
		0.0	0.0	0.0	0.0	0.0	0.0	0.0	0.0	0.0	0.0	0.0
		0.0	0.0	0.0	1.0	0.0	0.0	0.0	0.0	0.0	0.0	0.0
		0.0	0.0	0.0	0.0	0.0	0.0	0.0	0.0	0.0	0.0	0.0
		0.0	0.0	0.0	0.0	0.0	0.0	0.0	0.0	0.0	0.0	0.0
		0.0	0.0	0.0	0.0	0.0	0.0	0.0	0.0	0.0	0.0	0.0
		0.0	0.0	0.0	0.0	0.0	0.0	0.0	0.0	0.0	0.0	0.0
		0.0	0.0	0.0	0.0	0.0	0.0	0.0	0.0	0.0	0.0	0.0
		0.0	0.0	0.0	0.0	0.0	0.0	0.0	0.0	0.0	0.0	0.0
		0.0	0.0	0.0	0.0	0.0	0.0	0.0	0.0	0.0	0.0	0.0
		0.0	0.0	0.0	0.0	0.0	0.0	0.0	0.0	0.0	0.0	0.0"/>
		
		<parameter id="CRtoES" value="
		0.0	0.0	0.0	0.0	0.0	0.0	0.0	0.0	0.0	0.0	0.0
		0.0	0.0	0.0	0.0	0.0	0.0	0.0	0.0	0.0	0.0	0.0
		0.0	0.0	0.0	0.0	0.0	0.0	0.0	0.0	0.0	0.0	0.0
		0.0	0.0	0.0	0.0	1.0	0.0	0.0	0.0	0.0	0.0	0.0
		0.0	0.0	0.0	0.0	0.0	0.0	0.0	0.0	0.0	0.0	0.0
		0.0	0.0	0.0	0.0	0.0	0.0	0.0	0.0	0.0	0.0	0.0
		0.0	0.0	0.0	0.0	0.0	0.0	0.0	0.0	0.0	0.0	0.0
		0.0	0.0	0.0	0.0	0.0	0.0	0.0	0.0	0.0	0.0	0.0
		0.0	0.0	0.0	0.0	0.0	0.0	0.0	0.0	0.0	0.0	0.0
		0.0	0.0	0.0	0.0	0.0	0.0	0.0	0.0	0.0	0.0	0.0
		0.0	0.0	0.0	0.0	0.0	0.0	0.0	0.0	0.0	0.0	0.0"/>
		
		<parameter id="CRtoCO" value="
		0.0	0.0	0.0	0.0	0.0	0.0	0.0	0.0	0.0	0.0	0.0
		0.0	0.0	0.0	0.0	0.0	0.0	0.0	0.0	0.0	0.0	0.0
		0.0	0.0	0.0	0.0	0.0	0.0	0.0	0.0	0.0	0.0	0.0
		0.0	0.0	1.0	0.0	0.0	0.0	0.0	0.0	0.0	0.0	0.0
		0.0	0.0	0.0	0.0	0.0	0.0	0.0	0.0	0.0	0.0	0.0
		0.0	0.0	0.0	0.0	0.0	0.0	0.0	0.0	0.0	0.0	0.0
		0.0	0.0	0.0	0.0	0.0	0.0	0.0	0.0	0.0	0.0	0.0
		0.0	0.0	0.0	0.0	0.0	0.0	0.0	0.0	0.0	0.0	0.0
		0.0	0.0	0.0	0.0	0.0	0.0	0.0	0.0	0.0	0.0	0.0
		0.0	0.0	0.0	0.0	0.0	0.0	0.0	0.0	0.0	0.0	0.0
		0.0	0.0	0.0	0.0	0.0	0.0	0.0	0.0	0.0	0.0	0.0"/>
		
		<parameter id="MEXtoCR" value="
		0.0	0.0	0.0	0.0	0.0	0.0	0.0	0.0	0.0	0.0	0.0
		0.0	0.0	0.0	0.0	0.0	0.0	0.0	0.0	0.0	0.0	0.0
		0.0	0.0	0.0	0.0	0.0	0.0	0.0	0.0	0.0	0.0	0.0
		0.0	0.0	0.0	0.0	0.0	0.0	0.0	0.0	0.0	0.0	0.0
		0.0	0.0	0.0	0.0	0.0	0.0	0.0	0.0	0.0	0.0	0.0
		0.0	0.0	0.0	0.0	0.0	0.0	0.0	0.0	0.0	0.0	0.0
		0.0	0.0	0.0	0.0	0.0	0.0	0.0	0.0	0.0	0.0	0.0
		0.0	0.0	1.0	0.0	0.0	0.0	0.0	0.0	0.0	0.0	0.0
		0.0	0.0	0.0	0.0	0.0	0.0	0.0	0.0	0.0	0.0	0.0
		0.0	0.0	0.0	0.0	0.0	0.0	0.0	0.0	0.0	0.0	0.0
		0.0	0.0	0.0	0.0	0.0	0.0	0.0	0.0	0.0	0.0	0.0"/>
		
		<rewards>
			<parameter id="Arg_reward"  value="1.0 0.0 0.0 0.0 0.0 0.0 0.0 0.0 0.0 0.0 0.0" />
			<parameter id="Br_reward"  value="0.0 1.0 0.0 0.0 0.0 0.0 0.0 0.0 0.0 0.0 0.0" />
			<parameter id="Co_reward"  value="0.0 0.0 1.0 0.0 0.0 0.0 0.0 0.0 0.0 0.0 0.0" />
			<parameter id="Cr_reward"  value="0.0 0.0 0.0 1.0 0.0 0.0 0.0 0.0 0.0 0.0 0.0" />
			<parameter id="Es_reward"  value="0.0 0.0 0.0 0.0 1.0 0.0 0.0 0.0 0.0 0.0 0.0" />
			<parameter id="Gua_reward"  value="0.0 0.0 0.0 0.0 0.0 1.0 0.0 0.0 0.0 0.0 0.0" />
			<parameter id="Guy_reward"  value="0.0 0.0 0.0 0.0 0.0 0.0 1.0 0.0 0.0 0.0 0.0" />
			<parameter id="Mx_reward"  value="0.0 0.0 0.0 0.0 0.0 0.0 0.0 1.0 0.0 0.0 0.0" />
			<parameter id="Pe_reward"  value="0.0 0.0 0.0 0.0 0.0 0.0 0.0 0.0 1.0 0.0 0.0" />
			<parameter id="Ur_reward"  value="0.0 0.0 0.0 0.0 0.0 0.0 0.0 0.0 0.0 1.0 0.0" />
			<parameter id="Wbi_reward"  value="0.0 0.0 0.0 0.0 0.0 0.0 0.0 0.0 0.0 0.0 1.0" />
		</rewards>
		<!-- END Ancestral state reconstruction                                      -->

	</markovJumpsTreeLikelihood>

	<!-- END Discrete Traits Model                                               -->


	<!-- Define operators                                                        -->
	<operators id="operators" optimizationSchedule="log">
		<scaleOperator scaleFactor="0.75" weight="1">
			<parameter idref="CP1+2.ac"/>
		</scaleOperator>
		<scaleOperator scaleFactor="0.75" weight="1">
			<parameter idref="CP1+2.ag"/>
		</scaleOperator>
	<!--	<scaleOperator scaleFactor="0.75" weight="1">
			<parameter idref="CP1+2.at"/>
		</scaleOperator> -->
	<!--	<scaleOperator scaleFactor="0.75" weight="1">
			<parameter idref="CP1+2.cg"/>
		</scaleOperator> -->
	<!--	<scaleOperator scaleFactor="0.75" weight="1">
			<parameter idref="CP1+2.gt"/>
		</scaleOperator> -->
		<scaleOperator scaleFactor="0.75" weight="1">
			<parameter idref="CP3.ac"/>
		</scaleOperator>
		<scaleOperator scaleFactor="0.75" weight="1">
			<parameter idref="CP3.ag"/>
		</scaleOperator>
		<scaleOperator scaleFactor="0.75" weight="1">
			<parameter idref="CP3.at"/>
		</scaleOperator>
		<scaleOperator scaleFactor="0.75" weight="1">
			<parameter idref="CP3.cg"/>
		</scaleOperator>
		<scaleOperator scaleFactor="0.75" weight="1">
			<parameter idref="CP3.gt"/>
		</scaleOperator>
	<!--	<deltaExchange delta="0.01" weight="1">
			<parameter idref="CP1+2.frequencies"/>
		</deltaExchange> -->
		<deltaExchange delta="0.01" weight="1">
			<parameter idref="CP3.frequencies"/>
		</deltaExchange>
		<scaleOperator scaleFactor="0.75" weight="1">
			<parameter idref="CP1+2.alpha"/>
		</scaleOperator>
		<scaleOperator scaleFactor="0.75" weight="1">
			<parameter idref="CP3.alpha"/>
		</scaleOperator>
		<scaleOperator scaleFactor="0.75" weight="1">
			<parameter idref="CP1+2.pInv"/>
		</scaleOperator>
	<!--	<scaleOperator scaleFactor="0.75" weight="1">
			<parameter idref="CP3.pInv"/> 
		</scaleOperator> -->
		<scaleOperator scaleFactor="0.75" weight="3">
			<parameter idref="DR_CR_regional_all.ucld.mean"/>
		</scaleOperator>
		<scaleOperator scaleFactor="0.75" weight="3">
			<parameter idref="DR_CR_regional_all.ucld.stdev"/>
		</scaleOperator>
		<deltaExchange delta="0.75" parameterWeights="900 449" weight="3">
			<parameter idref="DR_CR_regional_all.allMus"/>
		</deltaExchange>
		<scaleOperator scaleFactor="0.75" weight="3">
			<parameter idref="country.clock.rate"/>
		</scaleOperator>
		<subtreeSlide size="1.0" gaussian="true" weight="15">
			<treeModel idref="treeModel"/>
		</subtreeSlide>
		<narrowExchange weight="15">
			<treeModel idref="treeModel"/>
		</narrowExchange>
		<wideExchange weight="3">
			<treeModel idref="treeModel"/>
		</wideExchange>
		<wilsonBalding weight="3">
			<treeModel idref="treeModel"/>
		</wilsonBalding>
		<scaleOperator scaleFactor="0.75" weight="3">
			<parameter idref="treeModel.rootHeight"/>
		</scaleOperator>
		<uniformOperator weight="30">
			<parameter idref="treeModel.internalNodeHeights"/>
		</uniformOperator>
		<scaleOperator scaleFactor="0.75" weight="15">
			<parameter idref="skyline.popSize"/>
		</scaleOperator>
		<deltaExchange delta="1" integer="true" weight="6" autoOptimize="false">
			<parameter idref="skyline.groupSize"/>
		</deltaExchange>
		<upDownOperator scaleFactor="0.75" weight="3">
			<up>
				<parameter idref="DR_CR_regional_all.ucld.mean"/>
			</up>
			<down>
				<parameter idref="treeModel.allInternalNodeHeights"/>
			</down>
		</upDownOperator>
		<swapOperator size="1" weight="10" autoOptimize="false">
			<parameter idref="DR_CR_regional_all.branchRates.categories"/>
		</swapOperator>
		<uniformIntegerOperator weight="10">
			<parameter idref="DR_CR_regional_all.branchRates.categories"/>
		</uniformIntegerOperator>
		<upDownOperator scaleFactor="0.75" weight="3">
			<up>
				<parameter idref="country.clock.rate"/>
			</up>
			<down>
				<parameter idref="treeModel.allInternalNodeHeights"/>
			</down>
		</upDownOperator>
		<scaleOperator scaleFactor="0.75" weight="15" scaleAllIndependently="true">
			<parameter idref="country.rates"/>
		</scaleOperator>
		<bitFlipOperator weight="7">
			<parameter idref="country.indicators"/>
		</bitFlipOperator>
		<deltaExchange delta="0.75" weight="1">
			<parameter idref="country.root.frequencies"/>
		</deltaExchange>
	</operators>

	<!-- Define MCMC                                                             -->
	<mcmc id="mcmc" chainLength="150000000" autoOptimize="true">
		<posterior id="posterior">
			<prior id="prior">
				<gammaPrior shape="0.05" scale="10.0" offset="0.0">
					<parameter idref="CP1+2.ac"/>
				</gammaPrior>
				<gammaPrior shape="0.05" scale="20.0" offset="0.0">
					<parameter idref="CP1+2.ag"/>
				</gammaPrior>
				<!-- <gammaPrior shape="0.05" scale="10.0" offset="0.0">
					<parameter idref="CP1+2.at"/>
				</gammaPrior>
				<gammaPrior shape="0.05" scale="10.0" offset="0.0">
					<parameter idref="CP1+2.cg"/>
				</gammaPrior>
				<gammaPrior shape="0.05" scale="10.0" offset="0.0">
					<parameter idref="CP1+2.gt"/>
				</gammaPrior> -->
				<gammaPrior shape="0.05" scale="10.0" offset="0.0">
					<parameter idref="CP3.ac"/>
				</gammaPrior>
				<gammaPrior shape="0.05" scale="20.0" offset="0.0">
					<parameter idref="CP3.ag"/>
				</gammaPrior>
				<gammaPrior shape="0.05" scale="10.0" offset="0.0">
					<parameter idref="CP3.at"/>
				</gammaPrior>
				<gammaPrior shape="0.05" scale="10.0" offset="0.0">
					<parameter idref="CP3.cg"/>
				</gammaPrior>
				<gammaPrior shape="0.05" scale="10.0" offset="0.0">
					<parameter idref="CP3.gt"/>
				</gammaPrior>
			<!--	<uniformPrior lower="0.0" upper="1.0">
					<parameter idref="CP1+2.frequencies"/>
				</uniformPrior> -->
				<uniformPrior lower="0.0" upper="1.0">
					<parameter idref="CP3.frequencies"/>
				</uniformPrior>
				<exponentialPrior mean="0.5" offset="0.0">
					<parameter idref="CP1+2.alpha"/>
				</exponentialPrior>
				<exponentialPrior mean="0.5" offset="0.0">
					<parameter idref="CP3.alpha"/>
				</exponentialPrior>
				<uniformPrior lower="0.0" upper="1.0">
					<parameter idref="CP1+2.pInv"/>
				</uniformPrior>
			<!--	<uniformPrior lower="0.0" upper="1.0">
					<parameter idref="CP3.pInv"/> 
				</uniformPrior> -->
				<uniformPrior lower="1.0E-5" upper="10.0">
					<parameter idref="DR_CR_regional_all.allMus"/>
				</uniformPrior>
				<exponentialPrior mean="0.3333333333333333" offset="0.0">
					<parameter idref="DR_CR_regional_all.ucld.stdev"/>
				</exponentialPrior>
				<normalPrior mean="5.6E-4" stdev="2.0E-4">
					<parameter idref="DR_CR_regional_all.ucld.mean"/>
				</normalPrior>
				<ctmcScalePrior>
					<ctmcScale>
						<parameter idref="country.clock.rate"/>
					</ctmcScale>
					<treeModel idref="treeModel"/>
				</ctmcScalePrior>
				<uniformPrior lower="1.0" upper="100000.0">
					<parameter idref="skyline.popSize"/>
				</uniformPrior>
				<poissonPrior mean="10.0" offset="0.0">
					<statistic idref="country.nonZeroRates"/>
				</poissonPrior>
				<uniformPrior lower="0.0" upper="1.0">
					<parameter idref="country.frequencies"/>
				</uniformPrior>
				<cachedPrior>
					<gammaPrior shape="1.0" scale="1.0" offset="0.0">
						<parameter idref="country.rates"/>
					</gammaPrior>
					<parameter idref="country.rates"/>
				</cachedPrior>
				<uniformPrior lower="0.0" upper="1.0">
					<parameter idref="country.root.frequencies"/>
				</uniformPrior>
				<generalizedSkyLineLikelihood idref="skyline"/>
				<exponentialMarkovLikelihood idref="eml1"/>
				<discretizedBranchRates idref="DR_CR_regional_all.branchRates"/>
				<strictClockBranchRates idref="country.branchRates"/>

				<!-- START Discrete Traits Model                                             -->
				<generalSubstitutionModel idref="country.model"/>

				<!-- END Discrete Traits Model                                               -->

			</prior>
			<likelihood id="likelihood">
				<treeLikelihood idref="CP1+2.treeLikelihood"/>
				<treeLikelihood idref="CP3.treeLikelihood"/>

				<!-- START Discrete Traits Model                                             -->
				<markovJumpsTreeLikelihood idref="country.treeLikelihood"/>

				<!-- END Discrete Traits Model                                               -->

			</likelihood>
		</posterior>
		<operators idref="operators"/>

		<!-- write log to screen                                                     -->
		<log id="screenLog" logEvery="100000">
			<column label="Posterior" dp="4" width="12">
				<posterior idref="posterior"/>
			</column>
			<column label="Prior" dp="4" width="12">
				<prior idref="prior"/>
			</column>
			<column label="Likelihood" dp="4" width="12">
				<likelihood idref="likelihood"/>
			</column>
			<column label="rootHeight" sf="6" width="12">
				<parameter idref="treeModel.rootHeight"/>
			</column>
			<column label="DR_CR_regional_all.ucld.mean" sf="6" width="12">
				<parameter idref="DR_CR_regional_all.ucld.mean"/>
			</column>
			<column label="country.clock.rate" sf="6" width="12">
				<parameter idref="country.clock.rate"/>
			</column>

			<!-- START Discrete Traits Model                                             -->
			<column label="country.nonZeroRates" sf="6" width="12">
				<sumStatistic idref="country.nonZeroRates"/>
			</column>

			<!-- END Discrete Traits Model                                               -->

		</log>

		<!-- write log to file                                                       -->
		<log id="fileLog" logEvery="50000" fileName="DR_CR_regional_Discrete.log" overwrite="false">
			<posterior idref="posterior"/>
			<prior idref="prior"/>
			<likelihood idref="likelihood"/>
			<parameter idref="treeModel.rootHeight"/>
			<parameter idref="skyline.popSize"/>
			<parameter idref="skyline.groupSize"/>
			<parameter idref="CP1+2.ac"/>
			<parameter idref="CP1+2.ag"/>
		<!--	<parameter idref="CP1+2.at"/>
			<parameter idref="CP1+2.cg"/>
			<parameter idref="CP1+2.gt"/> -->
			<parameter idref="CP3.ac"/>
			<parameter idref="CP3.ag"/>
			<parameter idref="CP3.at"/>
			<parameter idref="CP3.cg"/>
			<parameter idref="CP3.gt"/>
		<!--	<parameter idref="CP1+2.frequencies"/> -->
			<parameter idref="CP3.frequencies"/>
			<parameter idref="CP1+2.alpha"/>
			<parameter idref="CP3.alpha"/>
			<parameter idref="CP1+2.pInv"/>
		<!--	<parameter idref="CP3.pInv"/> -->
			<compoundParameter idref="DR_CR_regional_all.allMus"/>
			<parameter idref="DR_CR_regional_all.ucld.mean"/>
			<parameter idref="DR_CR_regional_all.ucld.stdev"/>
			<parameter idref="country.clock.rate"/>
			<rateStatistic idref="DR_CR_regional_all.meanRate"/>
			<rateStatistic idref="DR_CR_regional_all.coefficientOfVariation"/>
			<rateCovarianceStatistic idref="DR_CR_regional_all.covariance"/>
			<rateStatistic idref="country.meanRate"/>

			<!-- START Ancestral state reconstruction                                    -->

			<!-- END Ancestral state reconstruction                                      -->


			<!-- START Discrete Traits Model                                             -->
			<parameter idref="country.rates"/>
			<parameter idref="country.indicators"/>
			<sumStatistic idref="country.nonZeroRates"/>

			<!-- END Discrete Traits Model                                               -->

			<treeLikelihood idref="CP1+2.treeLikelihood"/>
			<treeLikelihood idref="CP3.treeLikelihood"/>
			<discretizedBranchRates idref="DR_CR_regional_all.branchRates"/>
			<strictClockBranchRates idref="country.branchRates"/>

			<!-- START Discrete Traits Model                                             -->
			<markovJumpsTreeLikelihood idref="country.treeLikelihood"/>

			<!-- END Discrete Traits Model                                               -->

			<generalizedSkyLineLikelihood idref="skyline"/>
		</log>

		<!-- START Discrete Traits Model                                             -->
		<log id="DR_CR_regional_Discrete.countryrateMatrixLog" logEvery="50000" fileName="DR_CR_regional_Discrete.country.rates.log">
			<parameter idref="country.rates"/>
			<parameter idref="country.indicators"/>
			<sumStatistic idref="country.nonZeroRates"/>
		</log>

		<!-- END Discrete Traits Model                                               -->


		<!-- write tree log to file                                                  -->
		<logTree id="treeFileLog" logEvery="50000" nexusFormat="true" fileName="DR_CR_regional_Discrete.trees" sortTranslationTable="true">
			<treeModel idref="treeModel"/>
			<trait name="rate" tag="DR_CR_regional_all.rate">
				<discretizedBranchRates idref="DR_CR_regional_all.branchRates"/>
			</trait>
			<trait name="rate" tag="country.rate">
				<strictClockBranchRates idref="country.branchRates"/>
			</trait>
			<posterior idref="posterior"/>

			<!-- START Ancestral state reconstruction                                    -->
			<trait name="country.states" tag="country">
				<ancestralTreeLikelihood idref="country.treeLikelihood"/>
			</trait>
			<trait name="country.count" tag="country.count">
				<ancestralTreeLikelihood idref="country.treeLikelihood"/>
			</trait>

			<!-- END Ancestral state reconstruction                                      -->

		</logTree>
	</mcmc>
	<report>
		<property name="timer">
			<mcmc idref="mcmc"/>
		</property>
	</report>
</beast>
