# Supplementary material for: Phylodynamics reveals extinction–recolonization dynamics underpin apparently endemic vampire bat rabies in Costa Rica
Source: Proc Biol Sci. 2019 Oct 9;286(1912):20191527. doi: 10.1098/rspb.2019.1527 (PMC6790760; doi:10.1098/rspb.2019.1527)
Supplement: File S3 [file rspb20191527supp3.txt]

<!--       Streicker et al. Phylodynamics reveals extinction-recolonization dynamics underpin apparently endemic vampire bat rabies in Costa Rica. Proceedings of the Royal Society B. DOI: 10.1098/rspb.2019.1527         -->
<!--       ESM File 3       -->

<?xml version="1.0" standalone="yes"?>

<!-- Generated by BEAUTi v1.8.4                                              -->
<!--       by Alexei J. Drummond, Andrew Rambaut and Marc A. Suchard         -->
<!--       Department of Computer Science, University of Auckland and        -->
<!--       Institute of Evolutionary Biology, University of Edinburgh        -->
<!--       David Geffen School of Medicine, University of California, Los Angeles-->
<!--       http://beast.bio.ed.ac.uk/                                        -->
<beast>

	<!-- The list of taxa to be analysed (can also include dates/ages).          -->
	<!-- ntax=38                                                                 -->
	<taxa id="taxa">
		<taxon id="D0784-10_2010.25_-84.63333333_10.15833333">
			<date value="2010.25" direction="forwards" units="years"/>
			<attr name="latitude">
				10.15833333
			</attr>
			<attr name="longitude">
				-84.63333333
			</attr>

			<!-- START Multivariate diffusion model                                      -->
			<attr name="location_L1">
				10.15833333 -84.63333333
			</attr>
			<attr name="location_L3">
				10.15833333 -84.63333333
			</attr>

			<!-- END Multivariate diffusion model                                        -->

		</taxon>
		<taxon id="D1968-12_2012.417_-85.1545627_9.9395869">
			<date value="2012.417" direction="forwards" units="years"/>
			<attr name="latitude">
				9.9395869
			</attr>
			<attr name="longitude">
				-85.1545627
			</attr>

			<!-- START Multivariate diffusion model                                      -->
			<attr name="location_L1">
				9.9395869 -85.1545627
			</attr>
			<attr name="location_L3">
				9.9395869 -85.1545627
			</attr>

			<!-- END Multivariate diffusion model                                        -->

		</taxon>
		<taxon id="D2340-05_2005.75_-84.48055556_10.55583333">
			<date value="2005.75" direction="forwards" units="years"/>
			<attr name="latitude">
				10.55583333
			</attr>
			<attr name="longitude">
				-84.48055556
			</attr>

			<!-- START Multivariate diffusion model                                      -->
			<attr name="location_L1">
				10.55583333 -84.48055556
			</attr>
			<attr name="location_L3">
				10.55583333 -84.48055556
			</attr>

			<!-- END Multivariate diffusion model                                        -->

		</taxon>
		<taxon id="D2383-09_2009.583_-83.76166667_9.396388889">
			<date value="2009.583" direction="forwards" units="years"/>
			<attr name="latitude">
				9.396388889
			</attr>
			<attr name="longitude">
				-83.76166667
			</attr>

			<!-- START Multivariate diffusion model                                      -->
			<attr name="location_L1">
				9.396388889 -83.76166667
			</attr>
			<attr name="location_L3">
				9.396388889 -83.76166667
			</attr>

			<!-- END Multivariate diffusion model                                        -->

		</taxon>
		<taxon id="D3355-13_2013.667_-85.4049_9.9737">
			<date value="2013.667" direction="forwards" units="years"/>
			<attr name="latitude">
				9.9737
			</attr>
			<attr name="longitude">
				-85.4049
			</attr>

			<!-- START Multivariate diffusion model                                      -->
			<attr name="location_L1">
				9.9737 -85.4049
			</attr>
			<attr name="location_L3">
				9.9737 -85.4049
			</attr>

			<!-- END Multivariate diffusion model                                        -->

		</taxon>
		<taxon id="D3373-04_2004.417_-83.57222222_9.163611111">
			<date value="2004.417" direction="forwards" units="years"/>
			<attr name="latitude">
				9.163611111
			</attr>
			<attr name="longitude">
				-83.57222222
			</attr>

			<!-- START Multivariate diffusion model                                      -->
			<attr name="location_L1">
				9.163611111 -83.57222222
			</attr>
			<attr name="location_L3">
				9.163611111 -83.57222222
			</attr>

			<!-- END Multivariate diffusion model                                        -->

		</taxon>
		<taxon id="D3556-12_2012.667_-83.24226_8.7848">
			<date value="2012.667" direction="forwards" units="years"/>
			<attr name="latitude">
				8.7848
			</attr>
			<attr name="longitude">
				-83.24226
			</attr>

			<!-- START Multivariate diffusion model                                      -->
			<attr name="location_L1">
				8.7848 -83.24226
			</attr>
			<attr name="location_L3">
				8.7848 -83.24226
			</attr>

			<!-- END Multivariate diffusion model                                        -->

		</taxon>
		<taxon id="D3797-12_2012.75_-84.67624_10.04231">
			<date value="2012.75" direction="forwards" units="years"/>
			<attr name="latitude">
				10.04231
			</attr>
			<attr name="longitude">
				-84.67624
			</attr>

			<!-- START Multivariate diffusion model                                      -->
			<attr name="location_L1">
				10.04231 -84.67624
			</attr>
			<attr name="location_L3">
				10.04231 -84.67624
			</attr>

			<!-- END Multivariate diffusion model                                        -->

		</taxon>
		<taxon id="D4021-12_2012.75_-84.666667_10.049997">
			<date value="2012.75" direction="forwards" units="years"/>
			<attr name="latitude">
				10.049997
			</attr>
			<attr name="longitude">
				-84.666667
			</attr>

			<!-- START Multivariate diffusion model                                      -->
			<attr name="location_L1">
				10.049997 -84.666667
			</attr>
			<attr name="location_L3">
				10.049997 -84.666667
			</attr>

			<!-- END Multivariate diffusion model                                        -->

		</taxon>
		<taxon id="D4958-13_2013.75_-85.58333352_10.266667">
			<date value="2013.75" direction="forwards" units="years"/>
			<attr name="latitude">
				10.266667
			</attr>
			<attr name="longitude">
				-85.58333352
			</attr>

			<!-- START Multivariate diffusion model                                      -->
			<attr name="location_L1">
				10.266667 -85.58333352
			</attr>
			<attr name="location_L3">
				10.266667 -85.58333352
			</attr>

			<!-- END Multivariate diffusion model                                        -->

		</taxon>
		<taxon id="LRBR1004-14_2014.583_-83.37343_8.92131">
			<date value="2014.583" direction="forwards" units="years"/>
			<attr name="latitude">
				8.92131
			</attr>
			<attr name="longitude">
				-83.37343
			</attr>

			<!-- START Multivariate diffusion model                                      -->
			<attr name="location_L1">
				8.92131 -83.37343
			</attr>
			<attr name="location_L3">
				8.92131 -83.37343
			</attr>

			<!-- END Multivariate diffusion model                                        -->

		</taxon>
		<taxon id="LSE0304-14_2014.583_-83.37343_8.92131">
			<date value="2014.583" direction="forwards" units="years"/>
			<attr name="latitude">
				8.92131
			</attr>
			<attr name="longitude">
				-83.37343
			</attr>

			<!-- START Multivariate diffusion model                                      -->
			<attr name="location_L1">
				8.92131 -83.37343
			</attr>
			<attr name="location_L3">
				8.92131 -83.37343
			</attr>

			<!-- END Multivariate diffusion model                                        -->

		</taxon>
		<taxon id="LSE0592-14_2014.75_-84.33697_9.68455">
			<date value="2014.75" direction="forwards" units="years"/>
			<attr name="latitude">
				9.68455
			</attr>
			<attr name="longitude">
				-84.33697
			</attr>

			<!-- START Multivariate diffusion model                                      -->
			<attr name="location_L1">
				9.68455 -84.33697
			</attr>
			<attr name="location_L3">
				9.68455 -84.33697
			</attr>

			<!-- END Multivariate diffusion model                                        -->

		</taxon>
		<taxon id="D0116-12_2012_-83.1288997_9.0410278">
			<date value="2012.0" direction="forwards" units="years"/>
			<attr name="latitude">
				9.0410278
			</attr>
			<attr name="longitude">
				-83.1288997
			</attr>

			<!-- START Multivariate diffusion model                                      -->
			<attr name="location_L1">
				9.0410278 -83.1288997
			</attr>
			<attr name="location_L3">
				9.0410278 -83.1288997
			</attr>

			<!-- END Multivariate diffusion model                                        -->

		</taxon>
		<taxon id="D0198-12_2012.083_-83.1288997_9.0410278">
			<date value="2012.083" direction="forwards" units="years"/>
			<attr name="latitude">
				9.0410278
			</attr>
			<attr name="longitude">
				-83.1288997
			</attr>

			<!-- START Multivariate diffusion model                                      -->
			<attr name="location_L1">
				9.0410278 -83.1288997
			</attr>
			<attr name="location_L3">
				9.0410278 -83.1288997
			</attr>

			<!-- END Multivariate diffusion model                                        -->

<!--		</taxon>
		<taxon id="D2982-13_2013.667_-85.4049_9.9737">
			<date value="2013.667" direction="forwards" units="years"/>
			<attr name="latitude">
				9.9737
			</attr>
			<attr name="longitude">
				-85.4049
			</attr>

			<attr name="location_L1">
				9.9737 -85.4049
			</attr>
			<attr name="location_L3">
				9.9737 -85.4049
			</attr> -->

			<!-- END Multivariate diffusion model                                        -->

		</taxon>
		<taxon id="D3051-13_2013.667_-83.47373_9.17923">
			<date value="2013.667" direction="forwards" units="years"/>
			<attr name="latitude">
				9.17923
			</attr>
			<attr name="longitude">
				-83.47373
			</attr>

			<!-- START Multivariate diffusion model                                      -->
			<attr name="location_L1">
				9.17923 -83.47373
			</attr>
			<attr name="location_L3">
				9.17923 -83.47373
			</attr>

			<!-- END Multivariate diffusion model                                        -->

<!--		</taxon>
		<taxon id="D3595-11_2011.917_-84.22083333_10.34194444">
			<date value="2011.917" direction="forwards" units="years"/>
			<attr name="latitude">
				10.34194444
			</attr>
			<attr name="longitude">
				-84.22083333
			</attr>

			<attr name="location_L1">
				10.34194444 -84.22083333
			</attr>
			<attr name="location_L3">
				10.34194444 -84.22083333
			</attr> -->

			<!-- END Multivariate diffusion model                                        -->

<!--		</taxon>
		<taxon id="D3636-11_2011.917_-84.22083333_10.34194444">
			<date value="2011.917" direction="forwards" units="years"/>
			<attr name="latitude">
				10.34194444
			</attr>
			<attr name="longitude">
				-84.22083333
			</attr>

			<attr name="location_L1">
				10.34194444 -84.22083333
			</attr>
			<attr name="location_L3">
				10.34194444 -84.22083333
			</attr> -->

			<!-- END Multivariate diffusion model                                        -->

<!--		</taxon>
		<taxon id="D4476-11_2011.917_-84.22083333_10.34194444">
			<date value="2011.917" direction="forwards" units="years"/>
			<attr name="latitude">
				10.34194444
			</attr>
			<attr name="longitude">
				-84.22083333
			</attr>

			<attr name="location_L1">
				10.34194444 -84.22083333
			</attr>
			<attr name="location_L3">
				10.34194444 -84.22083333
			</attr> -->

			<!-- END Multivariate diffusion model                                        -->

<!--		</taxon>
		<taxon id="D5096-11_2012_-84.700515_10.8488913">
			<date value="2012.0" direction="forwards" units="years"/>
			<attr name="latitude">
				10.8488913
			</attr>
			<attr name="longitude">
				-84.700515
			</attr>

			<attr name="location_L1">
				10.8488913 -84.700515
			</attr>
			<attr name="location_L3">
				10.8488913 -84.700515
			</attr> -->

			<!-- END Multivariate diffusion model                                        -->

<!--		</taxon>
		<taxon id="D5123-11_2012_-84.700515_10.8488913">
			<date value="2012.0" direction="forwards" units="years"/>
			<attr name="latitude">
				10.8488913
			</attr>
			<attr name="longitude">
				-84.700515
			</attr>

			<attr name="location_L1">
				10.8488913 -84.700515
			</attr>
			<attr name="location_L3">
				10.8488913 -84.700515
			</attr> -->

			<!-- END Multivariate diffusion model                                        -->

		</taxon>
		<taxon id="LRBR0015-15_2015.083_-83.04586_8.58722">
			<date value="2015.083" direction="forwards" units="years"/>
			<attr name="latitude">
				8.58722
			</attr>
			<attr name="longitude">
				-83.04586
			</attr>

			<!-- START Multivariate diffusion model                                      -->
			<attr name="location_L1">
				8.58722 -83.04586
			</attr>
			<attr name="location_L3">
				8.58722 -83.04586
			</attr>

			<!-- END Multivariate diffusion model                                        -->

		</taxon>
		<taxon id="LRBR0069-15_2015.08_-83.03525_8.84521">
			<date value="2015.08" direction="forwards" units="years"/>
			<attr name="latitude">
				8.84521
			</attr>
			<attr name="longitude">
				-83.03525
			</attr>

			<!-- START Multivariate diffusion model                                      -->
			<attr name="location_L1">
				8.84521 -83.03525
			</attr>
			<attr name="location_L3">
				8.84521 -83.03525
			</attr>

			<!-- END Multivariate diffusion model                                        -->

		</taxon>
		<taxon id="LRBR0745-17_2017.66_-83.0028_8.86411">
			<date value="2017.66" direction="forwards" units="years"/>
			<attr name="latitude">
				8.86411
			</attr>
			<attr name="longitude">
				-83.0028
			</attr>

			<!-- START Multivariate diffusion model                                      -->
			<attr name="location_L1">
				8.86411 -83.0028
			</attr>
			<attr name="location_L3">
				8.86411 -83.0028
			</attr>

			<!-- END Multivariate diffusion model                                        -->

		</taxon>
		<taxon id="LRBR0803-17_2017.66_-82.88042_8.89414">
			<date value="2017.66" direction="forwards" units="years"/>
			<attr name="latitude">
				8.89414
			</attr>
			<attr name="longitude">
				-82.88042
			</attr>

			<!-- START Multivariate diffusion model                                      -->
			<attr name="location_L1">
				8.89414 -82.88042
			</attr>
			<attr name="location_L3">
				8.89414 -82.88042
			</attr>

			<!-- END Multivariate diffusion model                                        -->

		</taxon>
		<taxon id="LRBR1053-15_2015.91_-83.41089_8.77359">
			<date value="2015.91" direction="forwards" units="years"/>
			<attr name="latitude">
				8.77359
			</attr>
			<attr name="longitude">
				-83.41089
			</attr>

			<!-- START Multivariate diffusion model                                      -->
			<attr name="location_L1">
				8.77359 -83.41089
			</attr>
			<attr name="location_L3">
				8.77359 -83.41089
			</attr>

			<!-- END Multivariate diffusion model                                        -->

<!--		</taxon>
		<taxon id="LRHN1416-15_2015.66_-85.15231_10.86469">
			<date value="2015.66" direction="forwards" units="years"/>
			<attr name="latitude">
				10.86469
			</attr>
			<attr name="longitude">
				-85.15231
			</attr>

			<attr name="location_L1">
				10.86469 -85.15231
			</attr>
			<attr name="location_L3">
				10.86469 -85.15231
			</attr> -->

			<!-- END Multivariate diffusion model                                        -->

<!--		</taxon>
		<taxon id="LRHN1418-15_2015.66_-85.15231_10.86469">
			<date value="2015.66" direction="forwards" units="years"/>
			<attr name="latitude">
				10.86469
			</attr>
			<attr name="longitude">
				-85.15231
			</attr>
			<attr name="location_L1">
				10.86469 -85.15231
			</attr>
			<attr name="location_L3">
				10.86469 -85.15231
			</attr> -->

			<!-- END Multivariate diffusion model                                        -->

		</taxon>
		<taxon id="LSE0355-14_2014.583_-84.13628_9.69844">
			<date value="2014.583" direction="forwards" units="years"/>
			<attr name="latitude">
				9.69844
			</attr>
			<attr name="longitude">
				-84.13628
			</attr>

			<!-- START Multivariate diffusion model                                      -->
			<attr name="location_L1">
				9.69844 -84.13628
			</attr>
			<attr name="location_L3">
				9.69844 -84.13628
			</attr>

			<!-- END Multivariate diffusion model                                        -->

		</taxon>
		<taxon id="LSE0370-14_2014.583_-84.13628_9.69844">
			<date value="2014.583" direction="forwards" units="years"/>
			<attr name="latitude">
				9.69844
			</attr>
			<attr name="longitude">
				-84.13628
			</attr>

			<!-- START Multivariate diffusion model                                      -->
			<attr name="location_L1">
				9.69844 -84.13628
			</attr>
			<attr name="location_L3">
				9.69844 -84.13628
			</attr>

			<!-- END Multivariate diffusion model                                        -->

		</taxon>
		<taxon id="LSE0376-15_2015.25_-84.4472_9.7043">
			<date value="2015.25" direction="forwards" units="years"/>
			<attr name="latitude">
				9.7043
			</attr>
			<attr name="longitude">
				-84.4472
			</attr>

			<!-- START Multivariate diffusion model                                      -->
			<attr name="location_L1">
				9.7043 -84.4472
			</attr>
			<attr name="location_L3">
				9.7043 -84.4472
			</attr>

			<!-- END Multivariate diffusion model                                        -->

		</taxon>
		<taxon id="LSE0410-14_2014.667_-84.15497_9.69486">
			<date value="2014.667" direction="forwards" units="years"/>
			<attr name="latitude">
				9.69486
			</attr>
			<attr name="longitude">
				-84.15497
			</attr>

			<!-- START Multivariate diffusion model                                      -->
			<attr name="location_L1">
				9.69486 -84.15497
			</attr>
			<attr name="location_L3">
				9.69486 -84.15497
			</attr>

			<!-- END Multivariate diffusion model                                        -->

<!--		</taxon>
		<taxon id="LSE0565-14_2014.75_-85.445616_9.862462">
			<date value="2014.75" direction="forwards" units="years"/>
			<attr name="latitude">
				9.862462
			</attr>
			<attr name="longitude">
				-85.445616
			</attr>

			<attr name="location_L1">
				9.862462 -85.445616
			</attr>
			<attr name="location_L3">
				9.862462 -85.445616
			</attr> -->

			<!-- END Multivariate diffusion model                                        -->

<!--		</taxon>
		<taxon id="LSE1098-15_2015.66_-85.2591_10.8569">
			<date value="2015.66" direction="forwards" units="years"/>
			<attr name="latitude">
				10.8569
			</attr>
			<attr name="longitude">
				-85.2591
			</attr>

			<attr name="location_L1">
				10.8569 -85.2591
			</attr>
			<attr name="location_L3">
				10.8569 -85.2591
			</attr> -->

			<!-- END Multivariate diffusion model                                        -->

<!--		</taxon>
		<taxon id="LSE1179-15_2015.66_-85.1612_10.89211">
			<date value="2015.66" direction="forwards" units="years"/>
			<attr name="latitude">
				10.89211
			</attr>
			<attr name="longitude">
				-85.1612
			</attr>

			<attr name="location_L1">
				10.89211 -85.1612
			</attr>
			<attr name="location_L3">
				10.89211 -85.1612
			</attr> -->

			<!-- END Multivariate diffusion model                                        -->

		</taxon>
		<taxon id="LSE499-16_2016.33_-83.05047_8.68346">
			<date value="2016.33" direction="forwards" units="years"/>
			<attr name="latitude">
				8.68346
			</attr>
			<attr name="longitude">
				-83.05047
			</attr>

			<!-- START Multivariate diffusion model                                      -->
			<attr name="location_L1">
				8.68346 -83.05047
			</attr>
			<attr name="location_L3">
				8.68346 -83.05047
			</attr>

			<!-- END Multivariate diffusion model                                        -->

		</taxon>
		<taxon id="LSE711-15_2015.41_-83.24508_9.11914">
			<date value="2015.41" direction="forwards" units="years"/>
			<attr name="latitude">
				9.11914
			</attr>
			<attr name="longitude">
				-83.24508
			</attr>

			<!-- START Multivariate diffusion model                                      -->
			<attr name="location_L1">
				9.11914 -83.24508
			</attr>
			<attr name="location_L3">
				9.11914 -83.24508
			</attr>

			<!-- END Multivariate diffusion model                                        -->

		</taxon>
	</taxa>

	<!-- gene name = CR_L3, ntax= 13                                             -->
	<taxa id="CR_L3.taxa">
		<taxon idref="D0784-10_2010.25_-84.63333333_10.15833333"/>
		<taxon idref="D1968-12_2012.417_-85.1545627_9.9395869"/>
		<taxon idref="D2340-05_2005.75_-84.48055556_10.55583333"/>
		<taxon idref="D2383-09_2009.583_-83.76166667_9.396388889"/>
		<taxon idref="D3355-13_2013.667_-85.4049_9.9737"/>
		<taxon idref="D3373-04_2004.417_-83.57222222_9.163611111"/>
		<taxon idref="D3556-12_2012.667_-83.24226_8.7848"/>
		<taxon idref="D3797-12_2012.75_-84.67624_10.04231"/>
		<taxon idref="D4021-12_2012.75_-84.666667_10.049997"/>
		<taxon idref="D4958-13_2013.75_-85.58333352_10.266667"/>
		<taxon idref="LRBR1004-14_2014.583_-83.37343_8.92131"/>
		<taxon idref="LSE0304-14_2014.583_-83.37343_8.92131"/>
		<taxon idref="LSE0592-14_2014.75_-84.33697_9.68455"/>
	</taxa>

	<!-- gene name = CR_L1, ntax= 25                                             -->
	<taxa id="CR_L1.taxa">
		<taxon idref="D0116-12_2012_-83.1288997_9.0410278"/>
		<taxon idref="D0198-12_2012.083_-83.1288997_9.0410278"/>
<!--		<taxon idref="D2982-13_2013.667_-85.4049_9.9737"/> -->
		<taxon idref="D3051-13_2013.667_-83.47373_9.17923"/>
<!--		<taxon idref="D3595-11_2011.917_-84.22083333_10.34194444"/> -->
<!--		<taxon idref="D3636-11_2011.917_-84.22083333_10.34194444"/> -->
<!--		<taxon idref="D4476-11_2011.917_-84.22083333_10.34194444"/> -->
<!--		<taxon idref="D5096-11_2012_-84.700515_10.8488913"/> -->
<!--		<taxon idref="D5123-11_2012_-84.700515_10.8488913"/> -->
		<taxon idref="LRBR0015-15_2015.083_-83.04586_8.58722"/>
		<taxon idref="LRBR0069-15_2015.08_-83.03525_8.84521"/>
		<taxon idref="LRBR0745-17_2017.66_-83.0028_8.86411"/>
		<taxon idref="LRBR0803-17_2017.66_-82.88042_8.89414"/>
		<taxon idref="LRBR1053-15_2015.91_-83.41089_8.77359"/>
<!--	<taxon idref="LRHN1416-15_2015.66_-85.15231_10.86469"/> -->
<!--		<taxon idref="LRHN1418-15_2015.66_-85.15231_10.86469"/> -->
		<taxon idref="LSE0355-14_2014.583_-84.13628_9.69844"/>
		<taxon idref="LSE0370-14_2014.583_-84.13628_9.69844"/>
		<taxon idref="LSE0376-15_2015.25_-84.4472_9.7043"/>
		<taxon idref="LSE0410-14_2014.667_-84.15497_9.69486"/>
<!--	<taxon idref="LSE0565-14_2014.75_-85.445616_9.862462"/> -->
<!--		<taxon idref="LSE1098-15_2015.66_-85.2591_10.8569"/> -->
<!--		<taxon idref="LSE1179-15_2015.66_-85.1612_10.89211"/> -->
		<taxon idref="LSE499-16_2016.33_-83.05047_8.68346"/>
		<taxon idref="LSE711-15_2015.41_-83.24508_9.11914"/>
	</taxa>

	<!-- The sequence alignment (each sequence refers to a taxon above).         -->
	<!-- ntax=13 nchar=1349                                                      -->
	<alignment id="alignment1" dataType="nucleotide">
		<sequence>
			<taxon idref="D0784-10_2010.25_-84.63333333_10.15833333"/>
			ATGGATGCCGACAAGATTGTATTCAAGGTCAATAATCAGGTGGTCTCTCTGAAGCCTGAAATTATCGTGGACCAATATGAGTACAAGTACCCAGCTATCAAAGACCTGAAGAAGCCCAGTATAACCTTAGGAAAAGCTCCTGATTTGAACAAAGCATACAAATCAATCTTATCTGGCATGAACGCAGCCAAACTCAACCCTGATGATGTATGCTCTTATCTGGCTGCCGCAATGCAGTTCTTTGAGGGATCATGTCCTGAAGACTGGACTAGCTATGGAATCTTGATAGCTCGGAAGGGAGATAAGATCACCCCGGCTTCTCTTGTGGACATAAGGCGTACTGATGTGGAAGGGAATTGGGCTCTAACAGGGGGCATGGAGTTGACAAGGGACCCTACTGTTCCAGAGCATGCATCTCTGGTTGGCCTTCTCTTGAGTTTATATAGGTTGAGCAAAATCTCTGGACAGAATACTGGCAATTACAAGACAAACATCGCGGATAGAATAGAGCAGATTTTCGAGACAGCCCCCTTTGCAAAGATCGTAGAACATCACACTTTGATGACGACCCACAAAATGTGCGCTAACTGGAGTACCATACCAAATTTCAGATTCCTGGCTGGAACTTATGACATGTTTTTCTCCCGGATTGAACATCTGTATTCAGCTATTAGGGTAGGCACAGTTGTCACTGCCTATGAGGACTGCTCAGGATTGGTGTCATTTACAGGGTTTATAAAGCAAATAAATCTCACTGCGAGAGAAGCACTATTATACTTCTTCCACAAGAACTTTGAGGAAGAAATAAGAAGAATGTTTGAGCCTGGGCAAGAGACTGCTGTTCCTCATTCCTATTTCATTCATTTTCGCTCATTGGGCTTGAGTGGGAAATCTCCGTACTCGTCCAATGCAGTTGGTCATGTATTCAACCTCATTCACTTTGTTGGATGTTATATGGGTCAGGTGAGATCTTTAAATGCAACAGTGATTGCAACATGTGCTCCGCATGAGATGTCTGTTCTTGGGGGCTATTTGGGGGAGGAGTTTTTCGGAAAAGGAACTTTTGAAAGGAGATTCTTCAGGGACGAGAAGGAACTTCAGGAATATGAGGCAGCCGAATTGACAAAAGCTGAAACGGCCCTGGCAGATGACGGAACAGTCAACTCTGATGATGAGGAATATTTCTCCAGTGAAACCAGGAGTCCAGAAGCAGTTTACACACGAATCATGATGAATGGAGGTAGACTAAAAAGATCGCACATAAGGAGGTATGTCTCAGTCAGCTCTAATCATCAAACTCGCCCTAATTCTTTCGCGGAGTTTTTAAACAAAACATACTCGAGTGACTC
		</sequence>
		<sequence>
			<taxon idref="D1968-12_2012.417_-85.1545627_9.9395869"/>
			ATGGATGCCGACAAGATTGTATTCAAGGTCAATAATCAGGTGGTCTCTCTGAAACCTGAAATTATCGTGGACCAATATGAGTACAAGTACCCAGCTATCAAAGACCTGAAGAAGCCCAGTATAACCTTAGGAAAAGCTCCTGATTTGAACAAAGCATACAAATCAATCTTATCTGGCATGAACGCAGCCAAACTCAACCCTGATGATGTATGCTCTTATCTGGCTGCCGCAATGCAGTTCTTTGAGGGATCATGTCCTGAAGACTGGACTAGCTATGGAATCTTGATAGCTCGGAAGGGAGATAAGATCACCCCGGCTTCTCTTGTGGACATAAGGCGTACTGATGTGGAAGGGAATTGGGCTCTAACAGGGGGCATGGAGTTGACAAGGGACCCTACTGTTCCAGAGCATGCATCTCTGGTTGGCCTTCTCTTGAGTTTATATAGGTTGAGCAAAATCTCTGGACAGAATACTGGCAATTACAAGACAAACATCGCGGATAGAATAGAGCAGATTTTCGAGACAGCCCCCTTTGCAAAGATCGTAGAACATCACACTTTGATGACGACCCACAAAATGTGCGCTAACTGGAGTACCATACCAAATTTCAGATTCCTGGCTGGAACTTATGACATGTTTTTCTCCCGGATTGAACATCTGTATTCAGCTATTAGGGTAGGCACAGTTGTCACTGCCTATGAGGACTGCTCAGGATTGGTGTCATTTACAGGGTTTATAAAGCAAATAAACCTCACTGCGAGAGAAGCACTATTATACTTCTTCCACAAGAACTTTGAGGAAGAAATAAGAAGAATGTTTGAGCCTGGGCAAGAGACTGCTGTTCCTCATTCCTATTTCATTCATTTTCGCTCATTGGGCTTGAGTGGGAAATCTCCGTACTCGTCCAATGCAGTTGGTCATGTATTCAACCTCATTCACTTTGTTGGATGTTATATGGGTCAGGTGAGATCTTTAAATGCAACAGTGATTGCAACATGTGCCCCGCATGAGATGTCTGTTCTTGGGGGCTATTTGGGGGAGGAGTTTTTCGGAAAAGGAACTTTTGAAAGGAGATTCTTCAGGGACGAGAAGGAACTTCAGGAATATGAGGCAGCCGAATTGACAAAAGCTGAAACGGCCCTGGCAGATGACGGAACAGTCAACTCTGATGATGAGGACTATTTCTCCAGTGAAACCAGGAGTCCAGAAGCAGTTTACACACGAATCATGATGAATGGAGGTAGACTAAAAAGATCGCACATAAGGAGGTATGTCTCAGTCAGCTCTAATCATCAAACTCGCCCTAATTCTTTCGCGGAGTTTTTAAACAAAACATACTCGAGTGACTC
		</sequence>
		<sequence>
			<taxon idref="D2340-05_2005.75_-84.48055556_10.55583333"/>
			ATGGATGCCGACAAGATTGTATTCAAGGTCAATAATCAGGTGGTCTCTCTGAAGCCTGAAATTATCGTGGACCAATATGAGTACAAGTACCCAGCTATCAAAGACCTGAAGAAGCCCAGTATAACCTTAGGAAAAGCTCCTGATTTGAACAAAGCATACAAATCAATCTTATCTGGCATGAACGCAGCCAAACTCAACCCTGATGATGTATGCTCTTATCTGGCTGCCGCAATGCAGTTCTTTGAGGGATCATGTCCTGAAGACTGGACTAGCTATGGAATCTTGATAGCTCGGAAGGGAGATAAAATCACCCCGGCTTCTCTTGTGGACATAAGACGTACTGATGTGGAAGGGAATTGGGCTCTAACAGGGGGCATGGAGTTGACAAGGGACCCTACTGTTCCAGAGCATGCATCTCTGGTTGGCCTTCTCTTGAGTTTATATAGGTTGAGCAAAATCTCTGGACAGAATACTGGCAATTACAAGACAAACATCGCGGATAGAATAGAGCAGATTTTCGAGACAGCCCCCTTTGCAAAGATCGTAGAACATCACACTTTGATGACGACCCACAAAATGTGCGCTAACTGGAGTACCATACCAAATTTCAGATTCCTGGCTGGAACTTATGACATGTTTTTCTCCCGGATTGAACATCTGTATTCAGCTATTAGGGTAGGCACAGTTGTCACTGCCTACGAGGACTGCTCAGGATTGGTGTCATTTACAGGGTTTATAAAGCAAATAAATCTCACTGCGAGAGAAGCACTATTATACTTCTTCCACAAGAACTTTGAGGAAGAAATAAGAAGAATGTTTGAGCCTGGGCAAGAGACTGCAGTTCCTCATTCCTATTTCATTCATTTTCGCTCATTGGGCTTGAGTGGGAAATCTCCGTACTCGTCCAATGCAGTTGGTCATGTATTCAACCTCATTCACTTTGTTGGATGTTATATGGGTCAGGTGAGATCTTTAAATGCAACAGTGATTGCAACATGTGCCCCGCATGAGATGTCTGTTCTTGGGGGCTATCTGGGGGAGGAGTTTTTCGGAAAAGGAACTTTTGAAAGGAGATTCTTCAGGGACGAGAAGGAACTTCAGGAATATGAGGCAGCCGAATTGACAAAAGCTGAAACGGCCCTGGCAGATGACGGAACAGTCAACTCTGATGATGAGGACTATTTCTCCAGTGAAACCAGGAGTCCAGAAGCAGTTTACACACGAATCATGATGAATGGAGGTAGACTAAAAAGATCGCACATAAGGAGGTATGTCTCAGTCAGCTCTAATCATCAAACTCGCCCTAATTCTTTTGCGGAGTTTTTAAACAAAACATACTCGAGTGACTC
		</sequence>
		<sequence>
			<taxon idref="D2383-09_2009.583_-83.76166667_9.396388889"/>
			ATGGATGCCGACAAGATTGTATTCAAGGTCAATAATCAGGTGGTCTCTCTGAAGCCTGAAATTATCGTGGACCAATATGAGTACAAGTACCCAGCTATCAAAGACCTGAAGAAGCCCAGTATAACCTTAGGAAAAGCTCCTGATTTGAACAAAGCATACAAATCAATCTTATCTGGCATGAACGCAGCCAAACTCAACCCTGATGATGTATGCTCTTATCTGGCTGCCGCAATGCAGTTCTTTGAGGGATCATGTCCTGAAGACTGGACTAGCTATGGAATCTTGATAGCTCGGAAGGGAGATAAAATCACCCCGGCTTCTCTTGTGGACATAAGACGTACTGATGTGGAAGGGAATTGGGCTCTAACAGGGGGCATGGAGTTGACAAGGGACCCTACTGTTCCAGAGCATGCATCTCTGGTTGGCCTTCTCTTGAGTTTATATAGGTTGAGCAAAATCTCTGGACAGAATACTGGCAATTACAAGACAAACATCGCGGATAGAATAGAGCAGATTTTCGAGACAGCCCCCTTTGCAAAGATCGTAGAACATCACACTTTGATGACGACCCACAAAATGTGCGCTAACTGGAGTACCATACCAAATTTCAGATTCCTGGCTGGAACTTATGACATGTTTTTCTCCCGGATTGAACATCTGTATTCAGCTATTAGGGTAGGCACAGTTGTCACTGCCTACGAGGACTGCTCAGGATTGGTGTCATTTACAGGGTTTATAAAGCAAATAAATCTCACTGCGAGAGAAGCACTATTATACTTCTTCCACAAGAACTTTGAGGAAGAAATAAGAAGAATGTTTGAGCCTGGGCAAGAGACTGCAGTTCCTCATTCCTATTTCATTCATTTTCGCTCATTGGGCTTGAGTGGGAAATCTCCGTACTCGTCCAATGCAGTTGGTCATGTATTCAACCTCATTCACTTTGTTGGATGTTATATGGGTCAGGTGAGATCTTTAAATGCAACAGTGATTGCAACATGTGCCCCGCATGAGATGTCTGTTCTTGGGGGCTATCTGGGGGAGGAGTTTTTCGGAAAAGGAACTTTTGAAAGGAGATTCTTCAGGGACGAGAAGGAACTTCAGGAATATGAGGCAGCCGAATTGACAAAAGCTGAAACGGCCCTGGCAGATGACGGAACAGTCAACTCTGATGATGAGGACTATTTCTCCAGTGAAACCAGGAGTCCAGAAGCAGTTTACACACGAATCATGATGAATGGAGGTAGACTAAAAAGATCGCACATAAGGAGGTATGTCTCAGTCAGCTCTAATCATCAAACTCGCCCTAATTCTTTTGCGGAGTTTTTAAACAAAACATACTCGAGTGACTC
		</sequence>
		<sequence>
			<taxon idref="D3355-13_2013.667_-85.4049_9.9737"/>
			ATGGATGCCGACAAGATTGTATTCAAGGTCAATAATCAGGTGGTCTCTCTGAAGCCTGAAATTATCGTGGACCAATATGAGTACAAGTACCCAGCTATCAAAGACCTGAAGAAGCCCAGTATAACCTTAGGAAAAGCTCCTGATTTGAACAAAGCATACAAATCAATCTTATCTGGCATGAACGCAGCCAAACTCAACCCTGATGATGTATGCTCTTATCTGGCTGCCGCAATGCAGTTCTTTGAGGGATCATGTCCTGAAGACTGGACTAGCTATGGAATCTTGATAGCTCGAAAGGGAGATAAGATCACCCCGGCTTCTCTTGTGGACATAAGACGTACTGATGTGGAAGGGAATTGGGCTCTAACAGGGGGCATGGAGTTGACAAGGGACCCTACTGTTCCAGAGCATGCATCTCTGGTTGGCCTTCTCTTGAGTTTATATAGGTTGAGCAAAATCTCTGGACAGAATACTGGCAATTACAAGACAAACATCGCGGATAGAATAGAGCAGATTTTCGAGACAGCCCCCTTTGCAAAGATCGTAGAACATCACACTTTGATGACGACCCACAAAATGTGCGCTAACTGGAGTACCATACCAAATTTCAGATTCCTGGCTGGAACTTATGACATGTTTTTCTCCCGGATTGAACATCTGTATTCAGCTATTAGGGTAGGCACAGTTGTCACTGCCTATGAGGACTGCTCAGGATTGGTGTCATTTACAGGGTTTATAAAGCAAATAAATCTCACTGCGAGAGAAGCACTATTATACTTCTTCCACAAGAACTTTGAGGAAGAAATAAGAAGAATGTTTGAGCCTGGGCAAGAGACTGCTGTTCCTCATTCCTATTTCATTCATTTTCGCTCATTGGGCTTGAGTGGGAAATCTCCGTACTCGTCCAATGCAGTTGGTCATGTATTCAACCTCATTCACTTTGTTGGATGTTATATGGGTCAGGTGAGATCTTTAAATGCAACAGTGATTGCAACATGTGCCCCGCATGAGATGTCTGTTCTTGGGGGCTATTTGGGGGAGGAGTTTTTCGGAAAAGGAACTTTTGAAAGGAGATTCTTCAGGGACGAGAAGGAACTTCAGGAATATGAGGCCGCCGAATTGACAAAAGCTGAAACGGCCCTGGCAGATGACGGAACAGTCAACTCTGATGATGAGGACTATTTCTCCAGTGAAACCAGGAGTCCAGAAGCAGTTTACACACGAATCATGATGAATGGAGGTAGACTAAAAAGATCGCACATAAGGAGGTATGTCTCAGTCAGCTCTAATCATCAAACTCGCCCTAATTCTTTTGCGGAGTTTTTAAACAAAACATACTCGAGTGACTC
		</sequence>
		<sequence>
			<taxon idref="D3373-04_2004.417_-83.57222222_9.163611111"/>
			ATGGATGCCGACAAGATTGTATTCAAGGTCAATAATCAGGTGGTCTCTCTGAAGCCTGAAATTATCGTGGACCAATATGAGTACAAGTACCCAGCTATCAAAGACCTGAAGAAGCCCAGTATAACCTTAGGAAAAGCTCCTGATTTGAACAAAGCATACAAATCAATCTTATCTGGCATGAACGCAGCCAAACTCAACCCTGATGATGTATGCTCTTATCTGGCTGCCGCAATGCAGTTCTTTGAGGGATCATGTCCTGAAGACTGGACTAGCTATGGAATCTTGATAGCTCGGAAGGGAGATAAGATCACCCCGGCTTCTCTTGTGGACATAAGGCGTACTGATGTGGAAGGGAATTGGGCTCTAACAGGGGGCATGGAGTTGACAAGGGACCCTACTGTTCCAGAGCATGCATCTCTGGTTGGCCTTCTCTTGAGTTTATATAGGTTGAGCAAAATCTCTGGACAGAATACTGGCAATTACAAGACAAACATCGCGGATAGAATAGAGCAGATTTTCGAGACAGCCCCCTTTGCAAAGATCGTAGAACATCACACTTTGATGACGACCCACAAAATGTGCGCTAACTGGAGTACCATACCAAATTTCAGATTCCTGGCTGGAACTTATGACATGTTTTTCTCCCGGATTGAACATCTGTATTCAGCTATTAGGGTAGGCACAGTTGTCACTGCCTATGAGGACTGCTCAGGATTGGTGTCATTTACAGGGTTTATAAAGCAAATAAATCTCACTGCGAGAGAAGCACTATTATACTTCTTCCACAAGAACTTTGAGGAAGAAATAAGAAGAATGTTTGAGCCTGGGCAAGAGACTGCTGTTCCTCATTCCTATTTCATTCATTTTCGCTCATTGGGCTTGAGTGGGAAATCTCCGTACTCGTCCAATGCAGTTGGTCATGTGTTCAACCTCATTCACTTTGTTGGATGTTATATGGGTCAGGTGAGATCTTTAAATGCAACAGTGATTGCAACATGTGCCCCGCATGAGATGTCTGTTCTTGGGGGCTATTTGGGGGAGGAGTTTTTCGGAAAAGGAACTTTTGAAAGGAGATTCTTCAGGGACGAGAAGGAACTTCAGGAATATGAGGCAGCCGAATTGACAAAAGCTGAAACGGCCCTGGCAGATGACGGAACAGTCAACTCTGATGATGAGGACTATTTCTCCAGTGAAACCAGGAGTCCAGAGGCAGTTTACACACGAATCATGATGAATGGAGGTAGACTAAAAAGATCGCACATAAGGAGGTATGTCTCAGTCAGCTCTAATCATCAAACTCGCCCTAATTCTTTTGCGGAGTTTTTAAACAAAACATACTCGAGTGACTC
		</sequence>
		<sequence>
			<taxon idref="D3556-12_2012.667_-83.24226_8.7848"/>
			ATGGATGCCGACAAGATTGTATTCAAGGTCAATAATCAGGTGGTCTCTCTGAAGCCTGAAATTATCGTGGACCAATATGAGTACAAGTACCCAGCTATCAAAGACCTGAAGAAGCCCAGTATAACCTTAGGAAAAGCTCCTGATTTGAACAAAGCATACAAATCAATCTTATCTGGCATGAACGCAGCCAAACTCAACCCTGATGATGTATGCTCTTATCTGGCTGCCGCAATGCAGTTCTTTGAGGGATCATGTCCTGAAGACTGGACTAGCTATGGAATCTTGATAGCTCGGAAGGGAGATAAGATCACCCCGGCTTCTCTTGTGGACATAAGGCGTACTGATGTGGAAGGGAATTGGGCTCTAACAGGGGGCATGGAGTTGACAAGGGATCCTACTGTTCCAGAGCATGCATCTCTGGTTGGCCTTCTCTTGAGTTTATATAGGTTGAGCAAAATCTCTGGACAGAATACTGGCAATTACAAGACAAACATCGCGGATAGAATAGAGCAGATTTTCGAGACAGCCCCCTTTGCAAAGATCGTAGAACATCACACTTTGATGACGACCCACAAAATGTGCGCTAACTGGAGTACCATACCAAATTTCAGATTCCTGGCTGGAACTTATGACATGTTTTTCTCCCGGATTGAACATCTGTATTCAGCTATTAGGGTAGGCACAGTTGTCACTGCCTATGAGGACTGCTCAGGATTGGTGTCATTTACAGGGTTTATAAAGCAAATAAATCTCACTGCGAGAGAAGCACTATTATACTTCTTCCACAAGAACTTTGAGGAAGAAATAAGAAGAATGTTTGAGCCTGGGCAAGAGACTGCTGTTCCTCATTCCTATTTCATTCATTTTCGCTCATTGGGCTTGAGTGGGAAATCTCCGTACTCGTCCAATGCAGTTGGTCATGTATTCAACCTCATTCACTTTGTTGGATGTTATATGGGTCAGGTGAGATCTTTAAATGCAACAGTGATTGCAACATGTGCCCCGCATGAGATGTCTGTTCTTGGGGGCTATTTGGGGGAGGAGTTTTTCGGAAAAGGAACTTTTGAAAGGAGATTCTTCAGGGACGAGAAGGAACTTCAGGAATATGAGGCAGCCGAATTGACAAAAGCTGAAACGGCCCTGGCAGATGACGGAACAGTCAACTCTGATGATGAGGACTATTTCTCCAGTGAAACCAGGAGTCCAGAAGCAGTTTACACACGAATCATGATGAATGGAGGTAGACTAAAAAGATCGCACATAAGGAGGTATGTCTCAGTCAGCTCTAATCATCAAACTCGCCCTAATTCTTTCGCGGAGTTTTTAAACAAAACATACTCGAGTGACTC
		</sequence>
		<sequence>
			<taxon idref="D3797-12_2012.75_-84.67624_10.04231"/>
			ATGGATGCCGACAAGATTGTATTCAAGGTCAATAATCAGGTGGTCTCTCTGAAGCCTGAAATTATCGTGGACCAATATGAGTACAAGTACCCAGCTATCAAAGACCTGAAGAAGCCCAGTATAACCTTAGGAAAAGCTCCTGATTTGAACAAAGCATACAAATCAATCTTATCTGGCATGAACGCAGCCAAACTCAACCCTGATGATGTATGCTCTTATCTGGCTGCCGCAATGCAGTTCTTTGAGGGATCATGTCCTGAAGACTGGACTAGCTATGGAATCTTGATAGCTCGGAAGGGAGATAAGATCACCCCGGCTTCTCTTGTGGACATAAGGCGTACTGATGTGGAAGGGAATTGGGCTCTAACAGGGGGCATGGAGTTGACAAGGGACCCTACTGTTCCAGAGCATGCATCTCTGGTTGGCCTTCTCTTGAGTTTATATAGGTTGAGCAAAATCTCTGGACAGAATACTGGCAATTACAAGACAAACATCGCGGATAGAATAGAGCAGATTTTCGAGACAGCCCCCTTTGCAAAGATCGTAGAACATCACACTTTGATGACGACCCACAAAATGTGCGCTAACTGGAGTACCATACCAAATTTCAGATTCCTGGCTGGAACTTATGACATGTTTTTCTCCCGGATTGAACATCTGTATTCAGCTATTAGGGTAGGCACAGTTGTCACTGCCTATGAGGACTGCTCAGGATTGGTGTCATTTACAGGGTTTATAAAGCAAATAAATCTCACTGCGAGAGAAGCACTATTATACTTCTTCCACAAGAACTTTGAGGAAGAAATAAGAAGAATGTTTGAGCCTGGGCAAGAGACTGCTGTTCCTCATTCCTATTTCATTCATTTTCGCTCATTGGGCTTGAGTGGGAAATCTCCGTACTCGTCCAATGCAGTTGGTCATGTATTCAACCTCATTCACTTTGTTGGATGTTATATGGGTCAGGTGAGATCTTTAAATGCAACAGTGATTGCAACATGTGCCCCGCATGAGATGTCTGTTCTTGGGGGCTATTTGGGGGAGGAGTTTTTCGGAAAAGGAACTTTTGAAAGGAGATTCTTCAGGGACGAGAAGGAACTTCAGGAATATGAGGCAGCCGAATTGACAAAAGCTGAAACGGCCCTGGCAGATGACGGAACAGTCAACTCTGATGATGAGGACTATTTCTCCAGTGAAACCAGGAGTCCAGAAGCAGTTTACACACGAATCATGATGAATGGAGGTAGACTAAAAAGATCGCACATAAGGAGGTATGTCTCAGTCAGCTCTAATCATCAAACTCGCCCTAATTCTTTTGCGGAGTTTTTAAACAAAACATACTCGAGTGACTC
		</sequence>
		<sequence>
			<taxon idref="D4021-12_2012.75_-84.666667_10.049997"/>
			ATGGATGCCGACAAGATTGTATTCAAGGTCAATAATCAGGTGGTCTCTCTGAAGCCTGAAATTATCGTGGACCAATATGAGTACAAGTACCCAGCTATCAAAGACCTGAAGAAGCCCAGTATAACCTTAGGAAAAGCTCCTGATTTGAACAAAGCATACAAATCAATCTTATCTGGCATGAACGCAGCCAAACTCAACCCTGATGATGTATGCTCTTATCTGGCTGCCGCAATGCAGTTCTTTGAGGGATCATGTCCTGAAGACTGGACTAGCTATGGAATCTTGATAGCTCGGAAGGGAGATAAGATCACCCCGGCTTCTCTTGTGGACATAAGGCGTACTGATGTGGAAGGGAATTGGGCTCTAACAGGGGGCATGGAGTTGACAAGGGACCCTACTGTTCCAGAGCATGCATCTCTGGTTGGCCTTCTCTTGAGTTTATATAGGTTGAGCAAAATCTCTGGACAGAATACTGGCAATTACAAGACAAACATCGCGGATAGAATAGAGCAGATTTTCGAGACAGCCCCCTTTGCAAAGATCGTAGAACATCACACTTTGATGACGACCCACAAAATGTGCGCTAACTGGAGTACCATACCAAATTTCAGATTCCTGGCTGGAACTTATGACATGTTTTTCTCCCGGATTGAACATCTGTATTCAGCTATTAGGGTAGGCACAGTTGTCACTGCCTATGAGGACTGCTCAGGATTGGTGTCATTTACAGGGTTTATAAAGCAAATAAATCTCACTGCGAGAGAAGCACTATTATACTTCTTCCACAAGAACTTTGAGGAAGAAATAAGAAGAATGTTTGAGCCTGGGCAAGAGACTGCTGTTCCTCATTCCTATTTCATTCATTTTCGCTCATTGGGCTTGAGTGGGAAATCTCCGTACTCGTCCAATGCAGTTGGTCATGTATTCAACCTCATTCACTTTGTTGGATGTTATATGGGTCAGGTGAGATCTTTAAATGCAACAGTGATTGCAACATGTGCCCCGCATGAGATGTCTGTTCTTGGGGGCTATTTGGGGGAGGAGTTTTTCGGAAAAGGAACTTTTGAAAGGAGATTCTTCAGGGACGAGAAGGAACTTCAGGAATATGAGGCAGCCGAATTGACAAAAGCTGAAACGGCCCTGGCAGATGACGGAACAGTCAACTCTGATGATGAGGACTATTTCTCCAGTGAAACCAGGAGTCCAGAAGCAGTTTACACACGAATCATGATGAATGGAGGTAGACTAAAAAGATCGCACATAAGGAGGTATGTCTCAGTCAGCTCTAATCATCAAACTCGCCCTAATTCTTTTGCGGAGTTTTTAAACAAAACATACTCGAGTGACTC
		</sequence>
		<sequence>
			<taxon idref="D4958-13_2013.75_-85.58333352_10.266667"/>
			ATGGATGCCGACAAGATTGTATTCAAGGTCAATAATCAGGTGGTCTCTCTGAAGCCTGAAATTATCGTGGACCAATATGAGTACAAGTACCCAGCTATCAAAGACCTGAAGAAGCCCAGTATAACCTTAGGAAAAGCTCCTGATTTGAACAAAGCATACAAATCAATCTTATCTGGCATGAACGCAGCCAAACTCAACCCTGATGATGTATGCTCTTATCTGGCTGCCGCAATGCAGTTCTTTGAGGGATCATGTCCTGAAGACTGGACTAGTTATGGAATCTTGATAGCTCGGAAGGGAGATAAGATCACCCCGGCTTCTCTTGTGGACATAAGACGTACTGATGTGGAAGGGAATTGGGCTCTAACAGGGGGCATGGAGTTGACAAGGGACCCTACTGTTCCAGAGCATGCATCTCTGGTTGGCCTTCTCTTGAGTTTATATCGGTTGAGCAAAATCTCCGGACAGAATACTGGCAATTACAAGACAAACATCGCGGATAGAATAGAGCAGATTTTCGAGACAGCCCCCTTTGCAAAGATCGTAGAACATCACACTTTGATGACGACCCACAAAATGTGCGCTAACTGGAGTACCATACCAAATTTCAGATTCCTGGCTGGAACTTATGACATGTTTTTCTCCCGGATTGAACATCTGTATTCAGCTATTAGGGTAGGCACAGTTGTCACTGCCTATGAGGACTGCTCAGGATTGGTGTCATTTACAGGGTTTATAAAGCAAATAAATCTCACTGCGAGAGAAGCACTATTATACTTCTTCCACAAGAACTTTGAGGAAGAAATAAGAAGAATGTTTGAGCCTGGGCAAGAGACTGCTGTTCCTCATTCCTATTTCATTCATTTTCGCTCATTGGGCTTGAGTGGGAAATCTCCGTACTCGTCCAATGCAGTTGGTCATGTATTCAACCTCATTCACTTTGTTGGATGTTATATGGGTCAGGTGAGATCTTTAAATGCAACAGTGATTGCAACATGTGCCCCGCATGAGATGTCTGTTCTTGGGGGCTATTTAGGGGAGGAGTTTTTCGGAAAAGGAACTTTTGAAAGGAGATTCTTCAGGGACGAGAGGGAACTTCAGGAATATGAGGCAGCCGAATTGACAAAAGCGGAAACGGCCCTGGCAGATGACGGAACAGTCAACTCTGATGATGAGGACTATTTCTCCAGTGAAACCAGGAGTCCAGAAGCAGTTTACACACGAATCATGATGAATGGAGGTAGACTAAAAAGATCGCACATAAGGAGGTATGTCTCAGTCAGCTCTAATCATCAAACTCGCCCTAATTCTTTTGCGGAGTTTTTAAACAAAACATACTCGAGTGACTC
		</sequence>
		<sequence>
			<taxon idref="LRBR1004-14_2014.583_-83.37343_8.92131"/>
			ATGGATGCCGACAAGATTGTATTCAAGGTCAATAATCAGGTGGTCTCTCTGAAGCCTGAAATTATCGTGGACCAATATGAGTACAAGTACCCAGCTATCAAAGACCTGAAGAAGCCCAGTATAACCTTAGGAAAAGCTCCTGATTTGAACAAAGCATACAAATCAATCTTATCTGGCATGAACGCAGCCAAACTCAACCCTGATGATGTATGCTCTTATCTGGCTGCCGCAATGCAGTTCTTTGAGGGATCATGTCCTGAAGACTGGACTAGCTATGGAATCTTGATAGCTCGGAAGGGAGATAAAATCACCCCGGCTTCTCTTGTGGACATAAGACGTACTGATGTGGAAGGGAATTGGGCTCTAACAGGGGGCATGGAGTTGACAAGGGACCCTACTGTTCCAGAGCATGCATCTCTGGTTGGCCTTCTCTTGAGTTTATATAGGTTGAGCAAAATCTCTGGACAGAATACTGGCAATTACAAGACAAACATCGCGGATAGAATAGAGCAGATTTTCGAGACAGCCCCCTTTGCAAAGATCGTAGAACATCACACTTTGATGACGACCCACAAAATGTGCGCTAACTGGAGTACCATACCAAATTTCAGATTCCTGGCTGGAACTTATGACATGTTTTTCTCCCGGATTGAACATCTGTATTCAGCTATTAGGGTAGGCACAGTTGTCACTGCCTATGAGGACTGCTCAGGATTGGTGTCATTTACAGGGTTTATAAAGCAAATAAACCTCACTGCGAGAGAAGCACTATTATACTTCTTCCACAAGAACTTTGAGGAAGAAATAAGAAGAATGTTTGAGCCTGGGCAAGAGACTGCAGTTCCTCATTCCTATTTCATTCATTTTCGCTCATTGGGCTTGAGTGGGAAATCTCCATACTCGTCCAATGCAGTTGGTCATGTATTCAACCTCATTCACTTTGTTGGATGTTATATGGGTCAGGTGAGATCTTTAAACGCAACAGTGATTGCAACATGTGCCCCGCATGAGATGTCTGTTCTTGGGGGCTATCTGGGGGAGGAGTTTTTCGGAAAAGGAACTTTTGAAAGGAGATTCTTCAGGGACGAGAAGGAACTTCAGGAATATGAGGCAGCCGAATTGACGAAAGCTGAAACGGCCCTGGCAGATGACGGAACAGTCAACTCTGATGATGAGGACTATTTCTCCAGTGAAACCAGGAGTCCAGAAGCAGTTTACACACGAATCATGATGAATGGAGGTAGACTAAAAAGATCGCACATAAGGAGGTATGTCTCAGTCAGCTCTAATCATCAAACTCGCCCTAATTCTTTTGCGGAGTTTTTAAACAAAACATACTCGAGTGACTC
		</sequence>
		<sequence>
			<taxon idref="LSE0304-14_2014.583_-83.37343_8.92131"/>
			ATGGATGCCGACAAGATTGTATTCAAGGTCAATAATCAGGTGGTCTCTCTGAAGCCTGAAATTATCGTGGACCAATATGAGTACAAGTACCCAGCTATCAAAGACCTGAAGAAGCCCAGTATAACCTTAGGAAAAGCTCCTGATTTGAACAAAGCATACAAATCAATCTTATCTGGCATGAACGCAGCCAAACTCAACCCTGATGATGTATGCTCTTATCTGGCTGCCGCAATGCAGTTCTTTGAGGGATCATGTCCTGAAGACTGGACTAGCTATGGAATCTTGATAGCTCGGAAGGGAGATAAAATCACCCCGGCTTCTCTTGTGGACATAAGACGTACTGATGTGGAAGGGAATTGGGCTCTAACAGGGGGCATGGAGTTGACAAGGGACCCTACTGTTCCAGAGCATGCATCTCTGGTTGGCCTTCTCTTGAGTTTATATAGGTTGAGCAAAATCTCTGGACAGAATACTGGCAATTACAAGACAAACATCGCGGATAGAATAGAGCAGATTTTCGAGACAGCCCCCTTTGCAAAGATCGTAGAACATCACACTTTGATGACGACCCACAAAATGTGCGCTAACTGGAGTACCATACCAAATTTCAGATTCCTGGCTGGAACTTATGACATGTTTTTCTCCCGGATTGAACATCTGTATTCAGCTATTAGGGTAGGCACAGTTGTCACTGCCTATGAGGACTGCTCAGGATTGGTGTCATTTACAGGGTTTATAAAGCAAATAAACCTCACTGCGAGAGAAGCACTATTATACTTCTTCCACAAGAACTTTGAGGAAGAAATAAGAAGAATGTTTGAGCCTGGGCAAGAGACTGCAGTTCCTCATTCCTATTTCATTCATTTTCGCTCATTGGGCTTGAGTGGGAAATCTCCATACTCGTCCAATGCAGTTGGTCATGTATTCAACCTCATTCACTTTGTTGGATGTTATATGGGTCAGGTGAGATCTTTAAACGCAACAGTGATTGCAACATGTGCCCCGCATGAGATGTCTGTTCTTGGGGGCTATCTGGGGGAGGAGTTTTTCGGAAAAGGAACTTTTGAAAGGAGATTCTTCAGGGACGAGAAGGAACTTCAGGAATATGAGGCAGCCGAATTGACGAAAGCTGAAACGGCCCTGGCAGATGACGGAACAGTCAACTCTGATGATGAGGACTATTTCTCCAGTGAAACCAGGAGTCCAGAAGCAGTTTACACACGAATCATGATGAATGGAGGTAGACTAAAAAGATCGCACATAAGGAGGTATGTCTCAGTCAGCTCTAATCATCAAACTCGCCCTAATTCTTTTGCGGAGTTTTTAAACAAAACATACTCGAGTGACTC
		</sequence>
		<sequence>
			<taxon idref="LSE0592-14_2014.75_-84.33697_9.68455"/>
			ATGGATGCCGACAAGATTGTATTCAAGGTCAATAATCAGGTGGTCTCTCTGAAGCCTGAAATTATCGTGGACCAATATGAGTACAAGTACCCAGCTATCAAAGACCTGAAGAAGCCCAGTATAACCTTAGGAAAAGCTCCTGATTTGAACAAAGCATACAAATCAATCTTATCTGGCATGAACGCAGCCAAACTCAACCCTGATGATGTATGCTCTTATCTGGCTGCCGCAATGCAGTTCTTTGAGGGATCATGTCCTGAAGACTGGACTAGTTATGGAATCTTGATAGCTCGGAAGGGAGATAAGATCACCCCGGCTTCTCTTGTGGACATAAGACGTACTGATGTGGAAGGGAATTGGGCTCTAACAGGGGGCATGGAGTTGACAAGGGACCCTACTGTTCCAGAGCATGCATCTCTGGTTGGCCTTCTCTTGAGTTTATATCGGTTGAGCAAAATCTCCGGACAGAATACTGGCAATTACAAGACAAACATCGCGGATAGAATAGAGCAGATTTTCGAGACAGCCCCCTTTGCAAAGATCGTAGAACATCACACTTTGATGACGACCCACAAAATGTGCGCTAACTGGAGTACCATACCAAACTTCAGATTCCTGGCTGGAACTTATGACATGTTTTTCTCCCGGATTGAACATCTGTATTCAGCTATTAGGGTAGGCACAGTTGTCACTGCCTATGAGGACTGCTCAGGATTGGTGTCATTTACAGGGTTTATAAAGCAAATAAATCTCACTGCGAGAGAAGCACTATTATACTTCTTCCACAAGAACTTTGAGGAAGAAATAAGAAGAATGTTTGAGCCTGGGCAAGAGACTGCTGTTCCTCATTCCTATTTCATTCATTTTCGCTCATTGGGCTTGAGTGGGAAATCTCCGTACTCGTCCAATGCAGTTGGTCATGTATTCAACCTCATTCACTTTGTTGGATGTTATATGGGTCAGGTGAGATCTTTAAATGCAACAGTGATTGCAACATGTGCCCCGCATGAGATGTCTGTTCTTGGGGGCTATTTGGGGGAGGAGTTTTTCGGAAAAGGAACTTTTGAAAGGAGATTCTTCAGGGACGAGAGGGAACTTCAGGAATATGAGGCAGCCGAATTGACAAAAGCGGAAACGGCCCTGGCAGATGACGGAACAGTCAACTCTGATGATGAGGACTATTTCTCCAGTGAAACCAGGAGTCCAGAAGCAGTTTACACACGAATCATGATGAATGGAGGTAGACTAAAAAGATCGCACATAAGGAGGTATGTCTCAGTCAGCTCTAATCATCAAACTCGCCCTAATTCTTTTGCGGAGTTTTTAAACAAAACATACTCGAGTGACTC
		</sequence>
	</alignment>

	<!-- The sequence alignment (each sequence refers to a taxon above).         -->
	<!-- ntax=25 nchar=1349                                                      -->
	<alignment id="alignment2" dataType="nucleotide">
		<sequence>
			<taxon idref="D0116-12_2012_-83.1288997_9.0410278"/>
			ATGGATGCCGACAAGATTGTATTCAAGGTCAATAATCAGGTGGTTTCTCTGAAGCCTGAAATTATTGTGGACCAATATGAGTACAAGTACCCGGCTATCAAAGACCTGAAGAAGCCCAGTATAACTTTAGGAAAAGCTCCTGATTTGAATAAAGCATACAAATCAATTTTATCTGGCATGAATGCAGCCAAACTTGACCCTGACGATGTATGCTCTTATCTGGCTGCCGCGATGCAGTTCTTTGAGGGATCATGTCCTGAAGACTGGACTAGCTATGGAATCCTGATAGCTCGGAAGGGAGATAAGATCACCCCGGATTCTCTTGTGGACATAAGACGCACTGATGTAGAAGGGAATTGGGCTCTAACAGGGGGCATGGAGTTGACAAGGGACCCTACTGTTTCAGAGCATGCATCTCTGGTTGGCCTTCTCTTGAGTTTATATAGGTTGAGCAAAATCTCTGGACAGAATACCGGCAATTACAAGACAAACATTGCAGATAGAATAGAGCAGATTTTCGAGACAGCCCCCTTTGCAAAGATCGTAGAACATCATACTTTGATGACGACCCACAAAATGTGTGCTAATTGGAGTACCATACCAAATTTCAGATTCCTGGCTGGAACTTATGACATGTTTTTCTCCCGGATTGAACACCTGTATTCAGCTATTAGAGTAGGCACAGTTGTCACAGCCTATGAAGACTGCTCAGGACTGGTGTCATTTACAGGGTTTATAAAGCAAATAAACCTCACTGCGAGAGAAGCACTATTATACTTCTTCCACAAGAACTTTGAGGAAGAAATAAGAAGAATGTTCGAGCCTGGGCAAGAGACTGCTGTTCCTCATTCCTATTTCATTCATTTTCGCTCATTGGGCTTGAGTGGGAAGTCTCCGTACTCGTCCAATGCAGTTGGTCATGTATTCAACCTCATTCACTTTGTTGGATGTTATATGGGTCAGGTGAGATCTTTAAATGCAACAGTGATTGCAACATGTGCCCCGCATGAGATGTCTGTTCTTGGGGGCTATTTGGGGGAGGAGTTTTTCGGAAAAGGAACTTTTGAAAGGAGATTCTTCAGAGACGAGAAGGAACTTCAGGAATATGAGGCAGCTGAATTGACAAAAGCTGAAACGGCCCTGGCAGATGATGGAACAGTCAATTCTGATGATGAGGACTACTTCTCCAGTGAAACCAGGAGTCCAGAGGCAGTTTACACACGGATCATGATGAATGGAGGTAGACTAAAAAGATCACACATAAGGAGGTATGTCTCAGTCAGCTCTAATCACCAAACTCGCCCTAATTCGTTTGCGGAGTTTTTAAACAAAACATACTCGAGTGACTC
		</sequence>
		<sequence>
			<taxon idref="D0198-12_2012.083_-83.1288997_9.0410278"/>
			ATGGATGCCGACAAGATTGTATTCAAGGTCAATAATCAGGTGGTTTCTCTGAAGCCTGAAATTATTGTGGACCAATATGAGTACAAGTACCCGGCTATCAAAGACCTGAAGAAGCCCAGTATAACTTTAGGAAAAGCTCCTGATTTGAATAAAGCATACAAATCAATTTTATCTGGCATGAATGCAGCCAAACTTGACCCTGACGATGTATGCTCTTATCTGGCTGCCGCGATGCAGTTCTTTGAGGGATCATGTCCTGAAGACTGGACTAGCTATGGAATCCTGATAGCTCGGAAGGGAGATAAGATCACCCCGGATTCTCTTGTGGACATAAGACGCACTGATGTAGAAGGGAATTGGGCTCTAACAGGGGGCATGGAGTTGACAAGGGACCCTACTGTTTCAGAGCATGCATCTCTGGTTGGCCTTCTCTTGAGTTTATATAGGTTGAGCAAAATCTCTGGACAGAATACCGGCAATTACAAGACAAACATTGCAGATAGAATAGAGCAGATTTTCGAGACAGCCCCCTTTGCAAAGATCGTAGAACATCATACTTTGATGACGACCCACAAAATGTGTGCTAATTGGAGTACCATACCAAATTTCAGATTCCTGGCTGGAACTTATGACATGTTTTTCTCCCGGATTGAACACCTGTATTCAGCTATTAGAGTAGGCACAGTTGTCACAGCCTATGAAGACTGCTCAGGACTGGTGTCATTTACAGGGTTTATAAAGCAAATAAACCTCACTGCGAGAGAAGCACTATTATACTTCTTCCACAAGAACTTTGAGGAAGAAATAAGAAGAATGTTCGAGCCTGGGCAAGAGACTGCTGTTCCTCATTCCTATTTCATTCATTTTCGCTCATTGGGCTTGAGTGGGAAGTCTCCGTACTCGTCCAATGCAGTTGGTCATGTATTCAACCTCATTCACTTTGTTGGATGTTATATGGGTCAGGTGAGATCTTTAAATGCAACAGTGATTGCAACATGTGCCCCGCATGAGATGTCTGTTCTTGGGGGCTATTTGGGGGAGGAGTTTTTCGGAAAAGGAACTTTTGAAAGGAGATTCTTCAGAGACGAGAAGGAACTTCAGGAATATGAGGCAGCTGAATTGACAAAAGCTGAAACGGCCCTGGCAGATGATGGAACAGTCAATTCTGATGATGAGGACTACTTCTCCAGTGAAACCAGGAGTCCAGAGGCAGTTTACACACGGATCATGATGAATGGAGGTAGACTAAAAAGATCACACATAAGGAGGTATGTCTCAGTCAGCTCTAATCACCAAACTCGCCCTAATTCGTTTGCGGAGTTTTTAAACAAAACATACTCGAGTGACTC
		</sequence>
		<sequence>
			<taxon idref="D3051-13_2013.667_-83.47373_9.17923"/>
			ATGGATGCCGACAAGATTGTATTCAAGGTCAATAATCAGGTGGTTTCTCTGAAGCCTGAAATTATTGTGGACCAATATGAGTACAAGTACCCGGCTATCAAAGACCTGAAGAAGCCCAGTATAACTTTAGGAAAAGCTCCTGATTTGAATAAAGCATACAAATCAATTTTATCTGGCATGAATGCAGCCAAACTTGACCCTGACGATGTATGCTCTTATCTGGCTGCCGCGATGCAGTTCTTTGAGGGATCATGTCCTGAAGACTGGACTAGCTATGGAATCCTGATAGCTCGGAAGGGAGATAAGATCACCCCGGATTCTCTTGTGGACATAAGACGCACTGATGTAGAAGGGAATTGGGCTCTAACAGGGGGCATGGAGTTGACAAGGGACCCTACTGTTTCAGAGCATGCATCTCTGGTTGGCCTTCTCTTGAGTTTATATAGGTTGAGCAAAATCTCTGGACAGAATACCGGCAATTACAAGACAAACATTGCAGATAGAATAGAGCAGATTTTCGAGACAGCCCCCTTTGCAAAGATCGTAGAACATCACACTTTGATGACGACCCACAAAATGTGTGCCAATTGGAGTACCATACCAAATTTCAGATTCCTGGCTGGAACTTATGACATGTTTTTCTCCCGGATTGAACACCTGTATTCAGCTATTAGAGTAGGCACAGTTGTCACAGCCTATGAAGACTGCTCAGGACTGGTGTCATTTACAGGGTTTATAAAGCAAATAAACCTCACTGCGAGAGAAGCACTATTATACTTCTTCCACAAGAACTTTGAGGAAGAAATAAGAAGAATGTTCGAGCCTGGGCAAGAGACTGCTGTTCCTCATTCCTATTTCATTCATTTTCGCTCATTGGGCTTGAGTGGGAAGTCTCCGTACTCGTCCAATGCAGTTGGTCATGTATTCAACCTCATTCACTTTGTTGGATGTTATATGGGTCAGGTGAGATCTTTAAATGCAACAGTGATTGCAACATGTGCCCCGCATGAGATGTCTGTTCTTGGGGGCTATTTGGGGGAGGAGTTTTTCGGAAAAGGAACTTTTGAAAGGAGATTCTTCAGAGACGAGAAGGAACTTCAAGAATATGAGGCAGCTGAATTGACAAAAGCTGAAACGGCCCTGGCAGATGATGGAACAGTCAATTCTGATGATGAGGACTACTTCTCCAGTGAAACCAGGAGTCCAGAGGCAGTTTACACACGGATCATGATGAATGGAGGTAGACTAAAAAGATCACACATAAGGAGGTATGTCTCAGTCAGCTCTAATCACCAAACTCGCCCTAATTCGTTTGCGGAGTTTTTAAACAAAACATACTCGAGTGACTC
		</sequence>
		<sequence>
			<taxon idref="LRBR0015-15_2015.083_-83.04586_8.58722"/>
			ATGGATGCCGACAAGATTGTATTCAAGGTCAATAATCAGGTGGTTTCTCTGAAGCCTGAAATTATTGTGGACCAATATGAGTACAAGTACCCGGCTATCAAAGACCTGAAGAAGCCCAGTATAACTTTAGGAAAAGCTCCTGATTTGAATAAAGCATACAAATCAATTTTATCTGGCATGAATGCAGCCAAACTTGACCCTGACGATGTATGCTCTTATCTGGCTGCCGCGATGCAGTTCTTTGAGGGATCATGTCCTGAAGACTGGACTAGCTATGGAATCCTGATAGCTCGGAAGGGAGATAAGATCACCCCGGATTCTCTTGTGGACATAAGACGCACTGATGTAGAAGGGAATTGGGCTCTAACAGGGGGCATGGAGTTGACAAGGGACCCTACTGTTTCAGAGCATGCATCTCTGGTTGGCCTTCTCTTGAGTTTATATAGGTTGAGCAAAATCTCTGGACAGAATACCGGCAATTACAAGACAAACATTGCAGATAGAATAGAGCAGATTTTCGAGACAGCCCCCTTTGCAAAGATCGTAGAACATCACACTTTGATGACGACCCACAAAATGTGTGCCAATTGGAGTACCATACCAAATTTCAGATTCCTGGCTGGAACTTATGACATGTTTTTCTCCCGGATTGAACACCTGTATTCAGCTATTAGAGTAGGCACAGTTGTCACAGCCTATGAAGACTGCTCAGGACTGGTGTCATTTACAGGGTTTATAAAGCAAATAAACCTCACTGCGAGAGAAGCACTATTATACTTCTTCCACAAGAACTTTGAGGAAGAAATAAGAAGAATGTTCGAGCCTGGGCAAGAGACTGCTGTTCCTCATTCCTATTTCATTCATTTTCGCTCATTGGGCTTGAGTGGGAAGTCTCCGTACTCGTCCAATGCAGTTGGTCATGTATTCAACCTCATTCACTTTGTTGGATGTTATATGGGTCAGGTGAGATCTTTAAATGCAACAGTGATTGCAACATGTGCCCCGCATGAGATGTCTGTTCTTGGGGGATATTTGGGGGAGGAGTTTTTCGGAAAAGGAACTTTCGAAAGGAGATTCTTCAGAGACGAGAAGGAACTTCAAGAATATGAGGCAGCTGAATTGACAAAAGCTGAAACGGCCCTGGCAGATGATGGAACAGTCAATTCTGATGATGAGGACTACTTCTCCAGTGAAACCAGGAGTCCAGAGGCAGTTTACACACGGATCATGATGAATGGAGGTAGACTAAAAAGATCACACATAAGGAGGTATGTCTCAGTCAGCTCTAATCACCAAACTCGCCCTAATTCGTTTGCGGAGTTTTTAAACAAAACATACTCGAGTGACTC
		</sequence>
		<sequence>
			<taxon idref="LRBR0069-15_2015.08_-83.03525_8.84521"/>
			ATGGATGCCGACAAGATTGTATTCAAGGTCAATAATCAGGTGGTTTCTCTGAAGCCTGAAATTATTGTGGACCAATATGAGTACAAGTACCCGGCTATCAAAGACCTGAAGAAGCCCAGTATAACTTTAGGAAAAGCTCCTGATTTGAATAAAGCATACAAATCAATTTTATCTGGCATGAATGCAGCCAAACTTGACCCTGACGATGTATGCTCTTATCTGGCTGCCGCGATGCAGTTCTTTGAGGGATCATGTCCTGAAGACTGGACTAGCTATGGAATCCTGATAGCTCGGAAGGGAGATAAGATCACCCCGGATTCTCTTGTGGACATAAGACGCACTGATGTAGAAGGGAATTGGGCTCTAACAGGGGGCATGGAGTTGACAAGGGACCCTACTGTTTCAGAGCATGCATCTCTGGTTGGCCTTCTCTTGAGTTTATATAGGTTGAGCAAAATCTCTGGACAGAATACCGGCAATTACAAGACAAACATTGCAGATAGAATAGAGCAGATTTTCGA-----------------------------------------------------------------------------------------------------------------------------------------------------------------------------------------------------------------------------------------------------------------------------------AGGAAGAAATAAGAAGAATGTTCGAGCCTGGGCAAGAGACTGCTGTTCCTCATTCCTATTTCATTCATTTTCGCTCATTGGGCTTGAGTGGGAAGTCTCCGTACTCGTCCAATGCAGTTGGTCATGTATTCAACCTCATTCACTTTGTTGGATGTTATATGGGTCAGGTGAGATCTTTAAATGCAACAGTGATTGCAACATGTGCCCCGCATGAGATGTCTGTTCTTGGGGGATATTTGGGGGAGGAGTTTTTSGGAAAAGGAACTTTCGAAAGGAGATTCTTCAGAGACGAGAAGGAACTTCAAGAATATGAGGCAGCTGAATTGACAAAAGCTGAAACGGCCCTGGCAGATGATGGAACAGTCAATTCTGATGATGAGGACTATTTCTCCAGTGAAACCAGGAGTCCAGAGGCAGTTTACACACGGATCATGATGAATGGAGGTAGACTAAAAAGATCACACATAAGGAGGTATGTCTCAGTCAGCTCTAATCACCAAACTCGCCCTAATTCGTTTGCGGAGTTTTTAAACAAAACATACTCGAGTGACTC
		</sequence>
		<sequence>
			<taxon idref="LRBR0745-17_2017.66_-83.0028_8.86411"/>
			ACGCATGCCGACAAGATTGTATTCAAGGTCATAAATCAGGTGGTTTCTCTGAAGCCTGAAATTATTGTGGACCAATATGAGTACAAGTACCCGGCTATCAAAGACCTGAAGAAGCCCAGTATAACTTTAGGAAAAGCTCCTGATTTGAATAAAGCATACAAATCAATTTTATCTGGCATGAATGCAGCCAAACTTGACCCTGACGATGTATGCTCTTATCTGGCTGCCGCGATGCAGTTCTTTGAGGGATCATGTCCTGAAGACTGGACTAGCTATGGAATCCTGATAGCTCGGAAGGGAGATAAGATCACCCCGGATTCTCTTGTGGACATAAGACGCACTGATGTAGAAGGGAATTGGGCTCTAACAGGGGGCATGGAGTTGACAAGGGACCCTACTGTTTCAGAGCATGCATCTCTGGTTGGCCTTCTCTTGAGTTTATATAGGTTGAGCAAAATCTCTGGACAGAATACCGGCAATTACAAGACAAACATTGCAAATAGAATAGAGCAAATTTTCGA-----------------------------------------------------------------------------------------------------------------------------------------------------------------------------------------------------------------------------------------------------------------------------------AGGAAGAAATAAGAAGAATGTTCGAGCCTGGGCAAGAGACTGCTGTTCCTCATTCCTATTTCATTCATTTTCGCTCATTGGGCTTGAGTGGGAAGTCTCCGTACTCGTCCAATGCAGTTGGTCATGTATTCAACCTCATTCACTTTGTTGGATGTTATATGGGTCAGGTGAGATCTTTAAATGCAACAGTGATTGCAACATGTGCCCCGCATGAGATGTCTGTTCTTGGGGGCTATTTGGGGGAGGAGTTTTTCGGAAAAGGAACTTTTGAAAGGAGATTCTTTAGAGACGAGAAGGAACTTCAAGAATATGAGGCAGCTGAATTGACAAAAGCTGAAACGGCCCTGGCAGATGATGGAACAGTCAATTCTGATGATGAGGACTACTTCTCCAGTGAAACCAGGAGTCCAGAGGCAGTTTACACACGGATCATGATGAATGGAGGTAGACTAAAAAGATCACACATAAGGAGGTATGTCTCAGTCAGCTCTAATCACCAAACTCGCCCTAATTCGTTTGCGGAGTTTTTAAACAAAACATACTCGAGTGACTA
		</sequence>
		<sequence>
			<taxon idref="LRBR0803-17_2017.66_-82.88042_8.89414"/>
			ATGGATGCCGACAAGATTGTATTCAAGGTCAATAATCAGGTGGTTTCTCTGAAGCCTGAAATTTTTGTGGACCAATATGAGTACAAGTACCCGGCTATCAAAGACCTGAAGAAGCCCAGTATAACTTTAGGAAAAGCTCCTGATTTGAATAAAGCATACAAATCAATTTTATCTGGCATGAATGCAGCCAAACTTGACCCTGACGATGTATGCTCTTATCTGGCTGCCGCGATGCAGTTCTTTGAGGGATCATGTCCTGAAGACTGGACTAGCTATGGAATCCTGATAGCTCGGAAGGGAGATAAGATCACCCCGGATTCTCTTGTGGACATAAGACGCACTGATGTAGAAGGGAATTGGGCTCTAACAGGGGGCATGGAGTTGACAAGGGACCCTACTGTTTCAGAGCATGCATCTCTGGTTGGCCTTCTCTTGAGTTTATATAGGTTGAGCAAAATCTCTGGACAGAATACCGGCAATTACAAGACAAACATTGCAGATAGAATAGAGCAGATTTTCGA-----------------------------------------------------------------------------------------------------------------------------------------------------------------------------------------------------------------------------------------------------------------------------------AGGAAGAAATAAGAAGAATGTTCGAGCCTGGGCAAGAGACTGCTGTTCCTCATTCCTATTTCATTCATTTTCGCTCATTGGGCTTGAGTGGGAAGTCTCCGTACTCGTCCAATGCAGTTGGTCATGTATTCAACCTCATTCACTTTGTTGGATGTTATATGGGTCAGGTGAGATCTTTAAATGCAACAGTGATTGCAACATGTGCCCCGCATGAGATGTCTGTTCTTGGGGGCTATTTGGGGGAGGAGTTTTTCGGAAAAGGAACTTTTGAAAGGAGATTCTTCAGAGACGAGAAGGAACTTCAAGAATATGAAGCAGCTGAATTGACAAAAGCTGAAACGGCCCTGGCAGATGATGGAACAGTCAATTCTGATGATGAGGACTACTTCTCCAGTGAAACCAGGAGTCCAGAGGCAGTTTACACACGGATCATGATGAATGGAGGTAGACTAAAAAGATCACACATAAGGAGGTATGTCTCAGTCAGCTCTAATCACCAAACTCGCCCTAATTCGTTTGCAGAGTTTTTAAACAAAACATACTCGAGTGACTC
		</sequence>
		<sequence>
			<taxon idref="LRBR1053-15_2015.91_-83.41089_8.77359"/>
			ATGGATGCCGACAAGATTGTATTCAAGGTCAATAATCAGGTGGTTTCTCTGAAGCCTGAAATTATTGTGGACCAATATGAGTACAAGTACCCGGCTATCAAAGACCTGAAGAAGCCCAGTATAACTTTAGGAAAAGCTCCTGATTTGAATAAAGCATACAAATCAATTTTATCTGGCATGAATGCAGCCAAACTTGACCCTGACGATGTATGCTCTTATCTGGCTGCCGCGATGCAGTTCTTTGAGGGATCATGTCCTGAAGACTGGACTAGCTATGGAATCCTGATAGCTCGGAAGGGAGATAAGATCACCCCGGATTCTCTTGTGGACATAAGACGCACTGATGTAGAAGGGAATTGGGCTCTAATAGGGGGCATGGAGTTGACAAGGGACCCTACTGTTTCAGAGCATGCATCTCTGGTTGGCCTTCTCTTGAGTTTATATAGGTTGAGCAAAATCTCTGGACAGAATACCGGCAATTACAAGACAAACATTGCAGATAGAATAGAGCAGATTTTCGA-----------------------------------------------------------------------------------------------------------------------------------------------------------------------------------------------------------------------------------------------------------------------------------AGGAAGAAATAAGAAGAATGTTCGAGCCTGGGCAAGAGACTGCTGTTCCTCATTCCTATTTCATTCATTTTCGCTCATTGGGCTTGAGTGGGAAGTCTCCGTACTCGTCCAATGCAGTTGGTCATGTATTCAACCTCATTCACTTTGTTGGATGTTATATGGGTCAGGTGAGATCTTTAAATGCAACAGTGATTGCAACATGTGCCCCGCATGAGATGTCTGTTCTTGGGGGCTATTTGGGGGAGGAGTTTTTCGGAAAAGGAACTTTTGAAAGGAGATTCTTCAGAGACGAGAAGGAACTTCAAGAATATGAGGCAGCTGAATTGACAAAAGCTGAAACGGCCCTGGCAGATGATGGAACAGTCAATTCTGATGATGAGGACTACTTCTCCAGTGAAACCAGGAGTCCAGAGGCAGTTTACACACGGATCATGATGAATGGAGGTAGACTAAAAAGATCACACATAAGGAGGTATGTCTCAGTCAGCTCTAATCACCAAACTCGCCCTAATTCGTTTGCGGAGTTTTTAAACAAAACATACTCGAGTGACTC
		</sequence>  
		<sequence>
			<taxon idref="LSE0355-14_2014.583_-84.13628_9.69844"/>
			ATGGATGCCGACAAGATTGTATTCAAGGTCAATAATCAGGTGGTTTCTCTGAAGCCTGAAATTATTGTGGACCAATATGAGTACAAGTACCCGGCTATCAAAGACCTGAAGAAGCCCAGTATAACTTTAGGAAAAGCTCCTGATTTGAATAAAGCATACAAATCAATTTTATCTGGCATGAATGCAGCCAAACTTGACCCTGACGATGTATGCTCTTATCTGGCTGCCGCGATGCAGTTCTTTGAGGGATCATGTCCTGAAGACTGGACTAGCTATGGAATCCTGATAGCTCGGAAGGGAGATAAGATCACCCCGGATTCTCTTGTGGACATAAGACGCACTGATGTAGAAGGGAATTGGGCTCTAACAGGGGGCATGGAGTTGACAAGGGACCCTACTGTTTCCGAGCATGCATCTCTGGTTGGCCTTCTCTTGAGTTTATATAGGTTGAGCAAAATCTCTGGACAGAATACCGGCAATTACAAGACAAACATTGCAGATAGAATAGAGCAGATTTTCGAGACAGCCCCCTTTGCAAAGATCGTAGAACATCACACTTTGATGACGACCCACAAAATGTGTGCCAATTGGAGTACCATACCAAATTTCAGATTCCTGGCTGGAACTTATGACATGTTTTTCTCCCGGATTGAACACCTGTATTCAGCTATTAGAGTAGGCACAGTTGTCACAGCCTATGAAGACTGCTCAGGACTGGTGTCATTTACAGGGTTTATAAAGCAAATAAACCTCACTGCGAGAGAAGCACTATTATACTTCTTCCACAAGAACTTTGAGGAAGAAATAAGAAGAATGTTCGAGCCTGGGCAAGAGACTGCTGTTCCTCATTCCTATTTCATTCATTTTCGCTCATTGGGCTTGAGTGGGAAGTCTCCGTACTCGTCCAATGCAGTTGGTCATGTATTCAACCTCATTCACTTTGTTGGATGTTATATGGGTCAGGTGAGGTCTTTAAATGCAACAGTGATTGCAACATGTGCCCCGCATGAGATGTCTGTTCTTGGGGGCTATTTGGGGGAGGAGTTTTTCGGAAAAGGAACTTTTGAAAGGAGATTCTTCAGAGACGAGAAGGAACTTCAAGAATATGAGGCAGCTGAATTGACAAAAGCTGAAACGGCCCTGGCAGATGATGGAACAGTCAATTCTGATGATGAGGACTACTTCTCCAGTGAAACCAGGAGTCCAGAGGCAGTTTACACACGGATCATGATGAATGGAGGTAGACTAAAAAGATCACACATAAGGAGGTATGTCTCGGTCAGCTCTAATCACCAAACTCGCCCTAATTCGTTTGCGGAGTTTTTAAACAAAACATACTCGAGTGACTC
		</sequence>
		<sequence>
			<taxon idref="LSE0370-14_2014.583_-84.13628_9.69844"/>
			ATGGATGCCGACAAGATTGTATTCAAGGTCAATAATCAGGTGGTTTCTCTGAAGCCTGAAATTATTGTGGACCAATATGAGTACAAGTACCCGGCTATCAAAGACCTGAAGAAGCCCAGTATAACTTTAGGAAAAGCTCCTGATTTGAATAAAGCATACAAATCAATTTTATCTGGCATGAATGCAGCCAAACTTGACCCTGACGATGTATGCTCTTATCTGGCTGCCGCGATGCAGTTCTTTGAGGGATCATGTCCTGAAGACTGGACTAGCTATGGAATCCTGATAGCTCGGAAGGGAGATAAGATCACCCCAGATTCTCTTGTGGACATAAGACGCACTGATGTAGAAGGGAATTGGGCTCTAACAGGGGGCATGGAGTTGACAAGGGACCCTACTGTTTCCGAGCATGCATCTCTGGTTGGCCTTCTCTTGAGTTTATATAGGTTGAGCAAAATCTCTGGACAGAATACCGGCAATTACAAGACAAACATTGCAGATAGAATAGAGCAGATTTTCGAGACAGCCCCCTTTGCAAAGATCGTAGAACATCACACTTTGATGACGACCCACAAAATGTGTGCCAATTGGAGTACCATACCAAATTTCAGATTCCTGGCTGGAACTTATGACATGTTTTTCTCCCGGATTGAACACCTGTATTCAGCTATTAGAGTAGGCACAGTTGTCACAGCCTATGAAGACTGCTCAGGACTGGTGTCATTTACAGGGTTTATAAAGCAAATAAACCTCACTGCGAGAGAAGCACTATTATACTTCTTCCACAAGAACTTTGAGGAAGAAATAAGAAGAATGTTCGAGCCTGGGCAAGAGACTGCTGTTCCTCATTCCTATTTCATTCATTTTCGCTCATTGGGCTTGAGTGGGAAGTCTCCGTACTCGTCCAATGCAGTTGGTCATGTATTCAACCTCATTCACTTTGTTGGATGTTATATGGGTCAGGTGAGGTCTTTAAATGCAACAGTGATTGCAACATGTGCCCCGCATGAGATGTCTGTTCTTGGGGGCTATTTGGGGGAGGAGTTTTTCGGAAAAGGAACTTTTGAAAGGAGATTCTTCAGAGACGAGAAGGAACTTCAAGAATATGAGGCAGCTGAATTGACAAAAGCTGAAACGGCCCTGGCAGATGATGGAACAGTCAATTCTGATGATGAGGACTACTTCTCCAGTGAAACCAGGAGTCCAGAGGCAGTTTACACACGGATCATGATGAATGGAGGTAGACTAAAAAGATCACACATAAGGAGGTATGTCTCGGTCAGCTCTAATCACCAAACTCGCCCTAATTCGTTTGCGGAGTTTTTAAACAAAACATACTCGAGTGACTC
		</sequence>
		<sequence>
			<taxon idref="LSE0376-15_2015.25_-84.4472_9.7043"/>
			ATGGATGCCGACAAGATTGTATTCAAGGTCAATAATCAGGTGGTTTCTCTGAAGCCTGAAATTATTGTGGACCAATATGAGTACAAGTACCCGGCTATCAAAGACCTGAAGAAGCCCAGTATAACTTTAGGAAAAGCTCCTGATTTGAATAAAGCATACAAATCAATTTTATCTGGCATGAATGCAGCCAAACTTGACCCTGACGATGTATGCTCTTATCTGGCTGCCGCGATGCAGTTCTTTGAAGGATCATGTCCTGAAGACTGGACTAGCTATGGAATCCTGATAGCTCGGAAGGGAGATAAGATCACCCCGGATTCTCTTGTGGACATAAGACGCACTGATGTAGAAGGGAATTGGGCTCTAACAGGGGGCATGGAGTTGACAAGGGACCCTACTGTTTCAGAGCATGCATCTCTGGTTGGCCTTCTCTTGAGTTTATATAGGTTGAGCAAAATCTCTGGACAGAATACCGGCAATTACAAGACAAACATTGCAGATAGAATAGAGCAGATTTTCGAGACAGCCCCCTTTGCAAAGATCGTAGAACATCACACTTTGATGACGACCCACAAAATGTGTGCCAATTGGAGTACCATACCAAATTTCAGATTCCTGGCTGGAACTTATGACATGTTTTTCTCCCGGATTGAACACCTGTATTCAGCTATTAGAGTAGGCACAGTTGTCACAGCCTATGAAGACTGCTCAGGACTGGTGTCATTTACAGGGTTTATAAAGCAAATAAACCTCACTGCGAGAGAAGCACTATTATACTTCTTCCACAAGAACTTTGAGGAAGAAATAAGAAGAATGTTCGAGCCTGGGCAAGAGACTGCTGTTCCTCATTCCTATTTCATTCATTTTCGCTCATTGGGCTTGAGTGGGAAGTCTCCGTACTCGTCCAATGCAGTTGGTCATGTATTCAACCTCATTCACTTTGTTGGATGTTATATGGGTCAGGTGAGATCTTTAAATGCAACAGTGATTGCAACATGTGCCCCGCATGAGATGTCTGTTCTTGGGGGCTATTTGGGGGAGGAGTTTTTCGGAAAAGGAACTTTTGAAAGGAGATTCTTCAGAGACGAGAAGGAACTTCAAGAATATGAGGCAGCTGAATTGACAAAAGCTGAAACGGCCCTGGCAGATGATGGAACAGTCAATTCTGATGATGAGGACTACTTCTCCAGTGAAACCAGGAGTCCAGAGGCAGTTTACACACGGATCATGATGAATGGAGGTAGACTAAAAAGATCACACATAAGGAGGTATGTCTCAGTCAGCTCTAATCACCAAACTCGCCCTAATTCGTTTGCGGAGTTTTTAAACAAAACATACTCGAGTAACTC
		</sequence>
		<sequence>
			<taxon idref="LSE0410-14_2014.667_-84.15497_9.69486"/>
			ATGGATGCCGACAAGATTGTATTCAAGGTCAATAATCAGGTGGTTTCTCTGAAGCCTGAAATTATTGTGGACCAATATGAGTACAAGTACCCGGCTATCAAAGACCTGAAGAAGCCCAGTATAACTTTAGGAAAAGCTCCTGATTTGAATAAAGCATACAAATCAATTTTATCTGGCATGAATGCAGCCAAACTTGACCCTGACGATGTATGCTCTTATCTGGCTGCCGCGATGCAGTTCTTTGAGGGATCATGTCCTGAAGACTGGACTAGCTATGGAATCCTGATAGCTCGGAAGGGAGATAAGATCACCCCGGATTCTCTTGTGGACATAAGACGCACTGATGTAGAAGGGAATTGGGCTCTAACAGGGGGCATGGAGTTGACAAGGGACCCTACTGTTTCCGAGCATGCATCTCTGGTTGGCCTTCTCTTGAGTTTATATAGGTTGAGCAAAATCTCTGGACAGAATACCGGCAATTACAAGACAAACATTGCAGATAGAATAGAGCAGATTTTCGAGACAGCCCCCTTTGCAAAGATCGTAGAACATCACACTTTGATGACGACCCACAAAATGTGTGCCAATTGGAGTACCATACCAAATTTCAGATTCCTGGCTGGAACTTATGACATGTTTTTCTCCCGGATTGAACACCTGTATTCAGCTATTAGAGTAGGCACAGTTGTCACAGCCTATGAAGACTGCTCAGGACTGGTGTCATTTACAGGGTTTATAAAGCAAATAAACCTCACTGCGAGAGAAGCACTATTATACTTCTTCCACAAGAACTTTGAGGAAGAAATAAGAAGAATGTTCGAGCCTGGGCAAGAGACTGCTGTTCCTCATTCCTATTTCATTCATTTTCGCTCATTGGGCTTGAGTGGGAAGTCTCCGTACTCGTCCAATGCAGTTGGTCATGTATTCAACCTCATTCACTTTGTTGGATGTTATATGGGTCAGGTGAGGTCTTTAAATGCAACAGTGATTGCAACATGTGCCCCGCATGAGATGTCTGTTCTTGGGGGCTATTTGGGGGAGGAGTTTTTCGGAAAAGGAACTTTTGAAAGGAGATTCTTCAGAGACGAGAAGGAACTTCAAGAATATGAGGCAGCTGAATTGACAAAAGCTGAAACGGCCCTGGCAGATGATGGAACAGTCAATTCTGATGATGAGGACTACTTCTCCAGTGAAACCAGGAGTCCAGAGGCAGTTTACACACGGATCATGATGAATGGAGGTAGACTAAAAAGATCACACATAAGGAGGTATGTCTCGGTCAGCTCTAATCACCAAACTCGCCCTAATTCGTTTGCGGAGTTTTTAAACAAAACATACTCGAGTGACTC
		</sequence>
		<sequence>
			<taxon idref="LSE499-16_2016.33_-83.05047_8.68346"/>
			ATGGATGCCGACAAGATTGTATTCAAGGTCAATAATCAGGTGGTTTCTCTGAAGCCTGAAATTATTGTGGACCAATATGAGTACAAGTACCCGGCTATCAAAGACCTGAAGAAGCCCAGTATAACTTTAGGAAAAGCTCCTGATTTGAATAAAGCATACAAATCAATTTTATCTGGCATGAATGCAGCCAAACTTGACCCTGACGATGTATGCTCTTATCTGGCTGCCGCGATGCAGTTCTTTGAGGGATCATGTCCTGAAGACTGGACTAGCTATGGAATCCTGAYAGCTCGGAAGGGAGATAAGATCACCCCGGATTCTCTTGTGGACATAAGACGCACTGATGTAGAAGGGAATTGGGCTCTAACAGGGGGCATGGAGTTGACAAGGGACCCTACTGTTTCAGAGCATGCATCTCTGGTTGGCCTTCTCTTGAGTTTATATAGGTTGAGCAAAATCTCTTGACAGAATACCGGCAATTATAAGACAAACATTGCAGATAGAATAGAGCAGATTTTCGA-----------------------------------------------------------------------------------------------------------------------------------------------------------------------------------------------------------------------------------------------------------------------------------AGGAAGGAATAAGAAGAATGTTCGAGCCTGGGCAGGAGACTGCTGTTCCTCATTCCTATTTCATTACTTTTCGCTCATTGGGCTTGAGTGGGAAGTCTCCGTACTCGTCCAAAACAGTTGGTCATGTATTCAACCTCATTCACTTTGTTGGATGTTATATGGGTCAGGAGAGATCTTTAAATGCAACAGTGATTGCAACGTGTGCCCCGCATGAGATGTCTGTTCTTGGGGGCTATTTGGGGGAGGAGTTTTTCGGAAAAGGAACTTTTGAAAGGAGATTCTTCAGAGACGAGAAGGAACTTCAAGAATATGAGGCAGCTGAATTGACAAAAGCTGAAACGGCCCTGGCAGATGATGGAACAGTCAATTCTGATGATGAGGACTACTTCTCCAGTGAAACCAGGAGTCCAGAGGCAGTTTACACACGGATCATGATGAATGGAGGTAGACTAAAAAGATCACACATAAGGAGGTATGTCTCAGTCAGCTCTAATCACCAAACTCGCCCTAATTCGTTTGCGGAGTTTTTAAACAAAACATACTCGAGTG----
		</sequence>
		<sequence>
			<taxon idref="LSE711-15_2015.41_-83.24508_9.11914"/>
			ATGGATGCCGACAAGATTGTATTCAAGGTCAATAATGACGTGGTTTCTCTGAAGCCTGAAATTATTGTGGACCAATATGAGTACAAGTACCCGGCTATCAAAGACCTGAAGAAGCCCAGTATAACTTTAGGAAAAGCTCCTGATTTGAATAAAGCATACAAATCAATTTTATCTGGCATGAATGCAGCCAAACTTGACCCTGACGATGTATGCTCTTATCTGGCTGCCGCGATGCAGTTCTTTGAGGGATCATGTCCTGAAGACTGGACTAGCTATGGAATCCTGATAGCTCGGAAGGGAGATAAGATCACCCCGGATTCTCTTGTGGACATAAGACGCACTGATGTAGAAGGGAATTGGGCTCTAACAGGGGGCATGGAGTTGACAAGGGACCCTACTGTTTCAGAGCATGCATCTCTGGTTGGCCTTCTCTTGAGTTTATATAGGTTGAGCAAAATCTCTGGACAGAATACCGGCAATTACAAGACAAACATTGCAGATAGAATAGAGCAGATTTTCGA-----------------------------------------------------------------------------------------------------------------------------------------------------------------------------------------------------------------------------------------------------------------------------------AGGAAGAAATAAGAAGAATGTTCGAGCCTGGGCAAGAGACTGCTGTTCCTCATTCCTATTTCATTCATTTTCGCTCATTGGGCTTGAGTGGGAAGTCTCCGTACTCGTCCAATGCAGTTGGTCATGTATTCAACCTCATTCACTTTGTTGGATGTTATATGGGTCAGGTGAGATCTTTAAATGCAACAGTGATTGCAACATGTGCCCCGCATGAGATGTCTGTTCTTGGGGGCTATTTGGGGGAGGAGTTTTTCGGAAAAGGAACTTTTGAAAGGAGATTCTTCAGAGACGAGAAGGAACTTCAAGAATATGAGGCAGCTGAATTGACAAAAGCTGAAACGGCCCTGGCAGATGATGGAACAGTCAATTCTGATGATGAGGACTACTTCTCCAGTGAAACCAGGAGTCCAGAGGCAGTTTACACACGGATCATGATGAATGGAGGTAGACTAAAAAGATCACACATAAGGAGGTATGTCTCAGTCAGCTCTAATCACCAAACTCGCCCTAATTCGTTTGCGGAGTTTTTAAACAAAACATACTCGAGTGACTC
		</sequence>
	</alignment>

	<!-- The unique patterns for codon positions 1 & 2                           -->
	<mergePatterns id="CR_L3.CP1+2.patterns">

		<!-- The unique patterns from 1 to end every 3                               -->
		<!-- npatterns=6                                                             -->
		<patterns from="1" every="3" strip="false">
			<alignment idref="alignment1"/>
		</patterns>

		<!-- The unique patterns from 2 to end every 3                               -->
		<!-- npatterns=5                                                             -->
		<patterns from="2" every="3" strip="false">
			<alignment idref="alignment1"/>
		</patterns>
	</mergePatterns>

	<!-- The unique patterns for codon position 3                                -->

	<!-- The unique patterns from 3 to end every 3                               -->
	<!-- npatterns=25                                                            -->
	<patterns id="CR_L3.CP3.patterns" from="3" every="3" strip="false">
		<alignment idref="alignment1"/>
	</patterns>

	<!-- The unique patterns for codon positions 1 & 2                           -->
	<mergePatterns id="CR_L1.CP1+2.patterns">

		<!-- The unique patterns from 1 to end every 3                               -->
		<!-- npatterns=21                                                            -->
		<patterns from="1" every="3" strip="false">
			<alignment idref="alignment2"/>
		</patterns>

		<!-- The unique patterns from 2 to end every 3                               -->
		<!-- npatterns=22                                                            -->
		<patterns from="2" every="3" strip="false">
			<alignment idref="alignment2"/>
		</patterns>
	</mergePatterns>

	<!-- The unique patterns for codon position 3                                -->

	<!-- The unique patterns from 3 to end every 3                               -->
	<!-- npatterns=52                                                            -->
	<patterns id="CR_L1.CP3.patterns" from="3" every="3" strip="false">
		<alignment idref="alignment2"/>
	</patterns>

	<!-- A prior assumption that the population size has remained constant       -->
	<!-- throughout the time spanned by the genealogy.                           -->
	<constantSize id="CR_L3.constant" units="years">
		<populationSize>
			<parameter id="CR_L3.constant.popSize" value="1.0" lower="0.0"/>
		</populationSize>
	</constantSize>

	<!-- A prior assumption that the population size has remained constant       -->
	<!-- throughout the time spanned by the genealogy.                           -->
	<constantSize id="CR_L1.constant" units="years">
		<populationSize>
			<parameter id="CR_L1.constant.popSize" value="1.0" lower="0.0"/>
		</populationSize>
	</constantSize>

	<!-- Construct a starting tree that is compatible with specified clade heights-->
	<rescaledTree id="CR_L3.startingTree">

		<!-- Construct a rough-and-ready UPGMA tree as an starting tree              -->
		<upgmaTree>
			<distanceMatrix correction="JC">
				<patterns>

					<!-- To generate UPGMA starting tree, only use the 1st aligment, which may be 1 of many aligments using this tree.-->
					<alignment idref="alignment1"/>
				</patterns>
			</distanceMatrix>
		</upgmaTree>
	</rescaledTree>

	<!-- Construct a starting tree that is compatible with specified clade heights-->
	<rescaledTree id="CR_L1.startingTree">

		<!-- Construct a rough-and-ready UPGMA tree as an starting tree              -->
		<upgmaTree>
			<distanceMatrix correction="JC">
				<patterns>

					<!-- To generate UPGMA starting tree, only use the 1st aligment, which may be 1 of many aligments using this tree.-->
					<alignment idref="alignment2"/>
				</patterns>
			</distanceMatrix>
		</upgmaTree>
	</rescaledTree>

	<!-- Generate a tree model                                                   -->
	<treeModel id="CR_L3.treeModel">
		<upgmaTree idref="CR_L3.startingTree"/>
		<rootHeight>
			<parameter id="CR_L3.treeModel.rootHeight"/>
		</rootHeight>
		<nodeHeights internalNodes="true">
			<parameter id="CR_L3.treeModel.internalNodeHeights"/>
		</nodeHeights>
		<nodeHeights internalNodes="true" rootNode="true">
			<parameter id="CR_L3.treeModel.allInternalNodeHeights"/>
		</nodeHeights>
	</treeModel>

	<!-- Generate a tree model                                                   -->
	<treeModel id="CR_L1.treeModel">
		<upgmaTree idref="CR_L1.startingTree"/>
		<rootHeight>
			<parameter id="CR_L1.treeModel.rootHeight"/>
		</rootHeight>
		<nodeHeights internalNodes="true">
			<parameter id="CR_L1.treeModel.internalNodeHeights"/>
		</nodeHeights>
		<nodeHeights internalNodes="true" rootNode="true">
			<parameter id="CR_L1.treeModel.allInternalNodeHeights"/>
		</nodeHeights>
	</treeModel>

	<!-- Generate a coalescent likelihood                                        -->
	<coalescentLikelihood id="CR_L3.coalescent">
		<model>
			<constantSize idref="CR_L3.constant"/>
		</model>
		<populationTree>
			<treeModel idref="CR_L3.treeModel"/>
		</populationTree>
	</coalescentLikelihood>

	<!-- Generate a coalescent likelihood                                        -->
	<coalescentLikelihood id="CR_L1.coalescent">
		<model>
			<constantSize idref="CR_L1.constant"/>
		</model>
		<populationTree>
			<treeModel idref="CR_L1.treeModel"/>
		</populationTree>
	</coalescentLikelihood>

	<!-- The uncorrelated relaxed clock (Drummond, Ho, Phillips & Rambaut (2006) PLoS Biology 4, e88 )-->
	<discretizedBranchRates id="CR_L3.branchRates">
		<treeModel idref="CR_L3.treeModel"/>
		<distribution>
			<logNormalDistributionModel meanInRealSpace="true">
				<mean>
					<parameter id="ucld.mean" value="2.5E-4" lower="0.0"/>
				</mean>
				<stdev>
					<parameter id="ucld.stdev" value="0.3333333333333333" lower="0.0"/>
				</stdev>
			</logNormalDistributionModel>
		</distribution>
		<rateCategories>
			<parameter id="CR_L3.branchRates.categories"/>
		</rateCategories>
	</discretizedBranchRates>
	<rateStatistic id="CR_L3.meanRate" name="CR_L3.meanRate" mode="mean" internal="true" external="true">
		<treeModel idref="CR_L3.treeModel"/>
		<discretizedBranchRates idref="CR_L3.branchRates"/>
	</rateStatistic>
	<rateStatistic id="CR_L3.coefficientOfVariation" name="CR_L3.coefficientOfVariation" mode="coefficientOfVariation" internal="true" external="true">
		<treeModel idref="CR_L3.treeModel"/>
		<discretizedBranchRates idref="CR_L3.branchRates"/>
	</rateStatistic>
	<rateCovarianceStatistic id="CR_L3.covariance" name="CR_L3.covariance">
		<treeModel idref="CR_L3.treeModel"/>
		<discretizedBranchRates idref="CR_L3.branchRates"/>
	</rateCovarianceStatistic>
	<discretizedBranchRates id="CR_L1.branchRates">
		<treeModel idref="CR_L1.treeModel"/>
		<distribution>
			<logNormalDistributionModel meanInRealSpace="true">
				<mean>
					<parameter idref="ucld.mean"/>
				</mean>
				<stdev>
					<parameter idref="ucld.stdev"/>
				</stdev>
			</logNormalDistributionModel>
		</distribution>
		<rateCategories>
			<parameter id="CR_L1.branchRates.categories"/>
		</rateCategories>
	</discretizedBranchRates>
	<rateStatistic id="CR_L1.meanRate" name="CR_L1.meanRate" mode="mean" internal="true" external="true">
		<treeModel idref="CR_L1.treeModel"/>
		<discretizedBranchRates idref="CR_L1.branchRates"/>
	</rateStatistic>
	<rateStatistic id="CR_L1.coefficientOfVariation" name="CR_L1.coefficientOfVariation" mode="coefficientOfVariation" internal="true" external="true">
		<treeModel idref="CR_L1.treeModel"/>
		<discretizedBranchRates idref="CR_L1.branchRates"/>
	</rateStatistic>
	<rateCovarianceStatistic id="CR_L1.covariance" name="CR_L1.covariance">
		<treeModel idref="CR_L1.treeModel"/>
		<discretizedBranchRates idref="CR_L1.branchRates"/>
	</rateCovarianceStatistic>

	<!-- The HKY substitution model (Hasegawa, Kishino & Yano, 1985)             -->
	<HKYModel id="CP1+2.hky">
		<frequencies>
			<frequencyModel dataType="nucleotide">
				<frequencies>
					<parameter id="CP1+2.frequencies" value="0.25 0.25 0.25 0.25"/>
				</frequencies>
			</frequencyModel>
		</frequencies>
		<kappa>
			<parameter id="CP1+2.kappa" value="2.0" lower="0.0"/>
		</kappa>
	</HKYModel>

	<!-- The TVM substitution model                    -->
	<gtrModel id="CP3.gtr">
		<frequencies>
			<frequencyModel dataType="nucleotide">
				<frequencies>
					<parameter id="CP3.frequencies" value="0.25 0.25 0.25 0.25"/>
				</frequencies>
			</frequencyModel>
		</frequencies>
		<rateAC>
			<parameter id="CP3.ac" value="1.0" lower="0.0"/>
		</rateAC>
		<rateAG>
			<parameter id="CP3.ag" value="1.0"/>
		</rateAG>
		<rateAT>
			<parameter id="CP3.at" value="1.0" lower="0.0"/>
		</rateAT>
		<rateCG>
			<parameter id="CP3.cg" value="1.0" lower="0.00001"/>
		</rateCG>
		<rateGT>
			<parameter id="CP3.gt" value="1.0" lower="0.00001"/>
		</rateGT>
	</gtrModel>

	<!-- site model                                                              -->
	<siteModel id="CP1+2.siteModel">
		<substitutionModel>
			<HKYModel idref="CP1+2.hky"/>
		</substitutionModel>
		<relativeRate>
			<parameter id="CP1+2.mu" value="1.0" lower="0.0"/>
		</relativeRate>
	</siteModel>

	<!-- site model                                                              -->
	<siteModel id="CP3.siteModel">
		<substitutionModel>
			<gtrModel idref="CP3.gtr"/>
		</substitutionModel>
		<relativeRate>
			<parameter id="CP3.mu" value="1.0" lower="0.0"/>
		</relativeRate>
	</siteModel>


	<!-- Collecting together relative rates for partitions                       -->
	<compoundParameter id="allMus">
		<parameter idref="CP1+2.mu"/>
		<parameter idref="CP3.mu"/>
	</compoundParameter>

	<!-- START Multivariate diffusion model                                      -->

	<multivariateDiffusionModel id="location_L1.diffusionModel">
		<precisionMatrix>
			<matrixParameter id="location_L1.precision">
				<parameter id="location_L1.precision.col1" value="0.05 0.002"/>
				<parameter id="location_L1.precision.col2" value="0.002 0.05"/>
			</matrixParameter>
		</precisionMatrix>
	</multivariateDiffusionModel>

	<multivariateWishartPrior id="location_L1.precisionPrior" df="2">
		<scaleMatrix>
			<matrixParameter>
				<parameter value="1.0 0.0"/>
				<parameter value="0.0 1.0"/>
			</matrixParameter>
		</scaleMatrix>
		<data>
			<parameter idref="location_L1.precision"/>
		</data>
	</multivariateWishartPrior>

	<multivariateDiffusionModel id="location_L3.diffusionModel">
		<precisionMatrix>
			<matrixParameter id="location_L3.precision">
				<parameter id="location_L3.precision.col1" value="0.05 0.002"/>
				<parameter id="location_L3.precision.col2" value="0.002 0.05"/>
			</matrixParameter>
		</precisionMatrix>
	</multivariateDiffusionModel>

	<multivariateWishartPrior id="location_L3.precisionPrior" df="2">
		<scaleMatrix>
			<matrixParameter>
				<parameter value="1.0 0.0"/>
				<parameter value="0.0 1.0"/>
			</matrixParameter>
		</scaleMatrix>
		<data>
			<parameter idref="location_L3.precision"/>
		</data>
	</multivariateWishartPrior>

	<!-- END Multivariate diffusion model                                        -->


	<!-- Likelihood for tree given sequence data                                 -->
	<treeLikelihood id="CR_L3.CP1+2.treeLikelihood" useAmbiguities="false">
		<mergePatterns idref="CR_L3.CP1+2.patterns"/>
		<treeModel idref="CR_L3.treeModel"/>
		<siteModel idref="CP1+2.siteModel"/>
		<discretizedBranchRates idref= "CR_L3.branchRates"/>
	</treeLikelihood>

	<!-- Likelihood for tree given sequence data                                 -->
	<treeLikelihood id="CR_L3.CP3.treeLikelihood" useAmbiguities="false">
		<patterns idref="CR_L3.CP3.patterns"/>
		<treeModel idref="CR_L3.treeModel"/>
		<siteModel idref="CP3.siteModel"/>
		<discretizedBranchRates idref="CR_L3.branchRates"/>
	</treeLikelihood>

	<!-- Likelihood for tree given sequence data                                 -->
	<treeLikelihood id="CR_L1.CP1+2.treeLikelihood" useAmbiguities="false">
		<mergePatterns idref="CR_L1.CP1+2.patterns"/>
		<treeModel idref="CR_L1.treeModel"/>
		<siteModel idref="CP1+2.siteModel"/>
		<discretizedBranchRates idref="CR_L1.branchRates"/>
	</treeLikelihood>

	<!-- Likelihood for tree given sequence data                                 -->
	<treeLikelihood id="CR_L1.CP3.treeLikelihood" useAmbiguities="false">
		<patterns idref="CR_L1.CP3.patterns"/>
		<treeModel idref="CR_L1.treeModel"/>
		<siteModel idref="CP3.siteModel"/>
		<discretizedBranchRates idref="CR_L1.branchRates"/>
	</treeLikelihood>

	<!-- START Multivariate diffusion model                                      -->
	<discretizedBranchRates id="location_L1.diffusionRates">
		<treeModel idref="CR_L1.treeModel"/>
		<distribution>
			<onePGammaDistributionModel>
				<shape>

					<!-- half DF (i.e., df = 1)                                                  -->
					<parameter value="0.5"/>
				</shape>
			</onePGammaDistributionModel>
		</distribution>
		<rateCategories>
			<parameter id="location_L1.rrwCategories"/>
		</rateCategories>
	</discretizedBranchRates>

	<multivariateTraitLikelihood id="location_L1.traitLikelihood" traitName="location_L1" useTreeLength="true" scaleByTime="true" reportAsMultivariate="true" reciprocalRates="true" integrateInternalTraits="true">
		<multivariateDiffusionModel idref="location_L1.diffusionModel"/>
		<treeModel idref="CR_L1.treeModel"/>
		<traitParameter>
			<parameter id="leaf.location_L1"/>
		</traitParameter>
		<jitter window="1.0E-4 1.0E-4" duplicatesOnly="true">
			<parameter idref="leaf.location_L1"/>
		</jitter>
		<conjugateRootPrior>
			<meanParameter>
				<parameter value="0.0 0.0"/>
			</meanParameter>
			<priorSampleSize>
				<parameter value="0.001"/>
			</priorSampleSize>
		</conjugateRootPrior>
		<discretizedBranchRates idref="location_L1.diffusionRates"/>
	</multivariateTraitLikelihood>
	<correlation id="location_L1.correlation" dimension1="1" dimension2="2">
		<matrixParameter idref="location_L1.precision"/>
	</correlation>
	<matrixInverse id="location_L1.varCovar">
		<matrixParameter idref="location_L1.precision"/>
	</matrixInverse>
	<continuousDiffusionStatistic id="location_L1.diffusionRate" greatCircleDistance="true">
		<multivariateTraitLikelihood idref="location_L1.traitLikelihood"/>
	</continuousDiffusionStatistic>

	<discretizedBranchRates id="location_L3.diffusionRates">
		<treeModel idref="CR_L3.treeModel"/>
		<distribution>
			<onePGammaDistributionModel>
				<shape>

					<!-- half DF                                                                 -->
					<parameter id="location_L3.halfDF" value="0.5"/>
				</shape>
			</onePGammaDistributionModel>
		</distribution>
		<rateCategories>
			<parameter id="location_L3.rrwCategories"/>
		</rateCategories>
	</discretizedBranchRates>

	<multivariateTraitLikelihood id="location_L3.traitLikelihood" traitName="location_L3" useTreeLength="true" scaleByTime="true" reportAsMultivariate="true" reciprocalRates="true" integrateInternalTraits="true">
		<multivariateDiffusionModel idref="location_L3.diffusionModel"/>
		<treeModel idref="CR_L3.treeModel"/>
		<traitParameter>
			<parameter id="leaf.location_L3"/>
		</traitParameter>
		<jitter window="1.0E-4 1.0E-4" duplicatesOnly="true">
			<parameter idref="leaf.location_L3"/>
		</jitter>
		<conjugateRootPrior>
			<meanParameter>
				<parameter value="0.0 0.0"/>
			</meanParameter>
			<priorSampleSize>
				<parameter value="0.001"/>
			</priorSampleSize>
		</conjugateRootPrior>
		<discretizedBranchRates idref="location_L3.diffusionRates"/>
	</multivariateTraitLikelihood>
	<correlation id="location_L3.correlation" dimension1="1" dimension2="2">
		<matrixParameter idref="location_L3.precision"/>
	</correlation>
	<matrixInverse id="location_L3.varCovar">
		<matrixParameter idref="location_L3.precision"/>
	</matrixInverse>
	<continuousDiffusionStatistic id="location_L3.diffusionRate" greatCircleDistance="true">
		<multivariateTraitLikelihood idref="location_L3.traitLikelihood"/>
	</continuousDiffusionStatistic>

	<!-- END Multivariate diffusion model                                        -->


	<!-- Define operators                                                        -->
	<operators id="operators" optimizationSchedule="log">
		<scaleOperator scaleFactor="0.75" weight="1">
			<parameter idref="CP1+2.kappa"/>
		</scaleOperator>
		<scaleOperator scaleFactor="0.75" weight="1">
			<parameter idref="CP3.ac"/>
		</scaleOperator>
	<!--	<scaleOperator scaleFactor="0.75" weight="1">
			<parameter idref="CP3.ag"/>
		</scaleOperator> -->
		<scaleOperator scaleFactor="0.75" weight="1">
			<parameter idref="CP3.at"/>
		</scaleOperator>
		<scaleOperator scaleFactor="0.75" weight="1">
			<parameter idref="CP3.cg"/>
		</scaleOperator>
		<scaleOperator scaleFactor="0.75" weight="1">
			<parameter idref="CP3.gt"/>
		</scaleOperator>
		<deltaExchange delta="0.01" weight="1">
			<parameter idref="CP1+2.frequencies"/>
		</deltaExchange>
	<!--	<deltaExchange delta="0.01" weight="1">
			<parameter idref="CP3.frequencies"/>
		</deltaExchange> -->
		<scaleOperator scaleFactor="0.75" weight="3">
			<parameter idref="ucld.mean"/>
		</scaleOperator>
		<scaleOperator scaleFactor="0.75" weight="3">
			<parameter idref="ucld.stdev"/>
		</scaleOperator>
		<deltaExchange delta="0.75" parameterWeights="1800 898" weight="3">
			<parameter idref="allMus"/>
		</deltaExchange>
		<subtreeSlide size="1.0" gaussian="true" weight="15">
			<treeModel idref="CR_L3.treeModel"/>
		</subtreeSlide>
		<narrowExchange weight="15">
			<treeModel idref="CR_L3.treeModel"/>
		</narrowExchange>
		<wideExchange weight="3">
			<treeModel idref="CR_L3.treeModel"/>
		</wideExchange>
		<wilsonBalding weight="3">
			<treeModel idref="CR_L3.treeModel"/>
		</wilsonBalding>
		<scaleOperator scaleFactor="0.75" weight="3">
			<parameter idref="CR_L3.treeModel.rootHeight"/>
		</scaleOperator>
		<uniformOperator weight="30">
			<parameter idref="CR_L3.treeModel.internalNodeHeights"/>
		</uniformOperator>
		<subtreeSlide size="1.0" gaussian="true" weight="15">
			<treeModel idref="CR_L1.treeModel"/>
		</subtreeSlide>
		<narrowExchange weight="15">
			<treeModel idref="CR_L1.treeModel"/>
		</narrowExchange>
		<wideExchange weight="3">
			<treeModel idref="CR_L1.treeModel"/>
		</wideExchange>
		<wilsonBalding weight="3">
			<treeModel idref="CR_L1.treeModel"/>
		</wilsonBalding>
		<scaleOperator scaleFactor="0.75" weight="3">
			<parameter idref="CR_L1.treeModel.rootHeight"/>
		</scaleOperator>
		<uniformOperator weight="30">
			<parameter idref="CR_L1.treeModel.internalNodeHeights"/>
		</uniformOperator>
		<scaleOperator scaleFactor="0.75" weight="3">
			<parameter idref="CR_L3.constant.popSize"/>
		</scaleOperator>
		<scaleOperator scaleFactor="0.75" weight="3">
			<parameter idref="CR_L1.constant.popSize"/>
		</scaleOperator>
		<upDownOperator scaleFactor="0.75" weight="3">
			<up>
				<parameter idref="ucld.mean"/>
			</up>
			<down>
				<parameter idref="CR_L3.treeModel.allInternalNodeHeights"/>
			</down>
		</upDownOperator>
		<swapOperator size="1" weight="10" autoOptimize="false">
			<parameter idref="CR_L3.branchRates.categories"/>
		</swapOperator>
		<uniformIntegerOperator weight="10">
			<parameter idref="CR_L3.branchRates.categories"/>
		</uniformIntegerOperator>
		<upDownOperator scaleFactor="0.75" weight="3">
			<up>
				<parameter idref="ucld.mean"/>
			</up>
			<down>
				<parameter idref="CR_L1.treeModel.allInternalNodeHeights"/>
			</down>
		</upDownOperator>
		<swapOperator size="1" weight="10" autoOptimize="false">
			<parameter idref="CR_L1.branchRates.categories"/>
		</swapOperator>
		<uniformIntegerOperator weight="10">
			<parameter idref="CR_L1.branchRates.categories"/>
		</uniformIntegerOperator>
		<swapOperator size="1" weight="30" autoOptimize="false">
			<parameter idref="location_L1.rrwCategories"/>
		</swapOperator>
		<uniformIntegerOperator weight="10">
			<parameter idref="location_L1.rrwCategories"/>
		</uniformIntegerOperator>
		<scaleOperator scaleFactor="0.75" weight="1">
			<parameter idref="location_L3.halfDF"/>
		</scaleOperator>
		<swapOperator size="1" weight="30" autoOptimize="false">
			<parameter idref="location_L3.rrwCategories"/>
		</swapOperator>
		<uniformIntegerOperator weight="10">
			<parameter idref="location_L3.rrwCategories"/>
		</uniformIntegerOperator>

		<!-- START Multivariate diffusion model                                      -->
		<precisionGibbsOperator weight="2">
			<multivariateTraitLikelihood idref="location_L1.traitLikelihood"/>
			<multivariateWishartPrior idref="location_L1.precisionPrior"/>
		</precisionGibbsOperator>
		<precisionGibbsOperator weight="2">
			<multivariateTraitLikelihood idref="location_L3.traitLikelihood"/>
			<multivariateWishartPrior idref="location_L3.precisionPrior"/>
		</precisionGibbsOperator>

		<!-- END Multivariate diffusion model                                        -->

	</operators>

	<!-- Define MCMC                                                             -->
	<mcmc id="mcmc" chainLength="150000000" autoOptimize="true">
		<posterior id="posterior">
			<prior id="prior">
				<logNormalPrior mean="1.0" stdev="1.25" offset="0.0" meanInRealSpace="false">
					<parameter idref="CP1+2.kappa"/>
				</logNormalPrior>
				<gammaPrior shape="0.05" scale="10.0" offset="0.0">
					<parameter idref="CP3.ac"/>
				</gammaPrior>
		<!--		<gammaPrior shape="0.05" scale="20.0" offset="0.0">
					<parameter idref="CP3.ag"/>
				</gammaPrior> -->
				<gammaPrior shape="0.05" scale="10.0" offset="0.0">
					<parameter idref="CP3.at"/>
				</gammaPrior>
				<uniformPrior lower="0.00001" upper="1.0">
					<parameter idref="CP3.cg"/>
				</uniformPrior>
				<uniformPrior lower="0.00001" upper="1.0">
					<parameter idref="CP3.gt"/>
				</uniformPrior>
				
			<!--	<gammaPrior shape="0.05" scale="10.0" offset="0.0">
					<parameter idref="CP3.cg"/>
				</gammaPrior> -->
			<!--	<gammaPrior shape="0.05" scale="10.0" offset="0.0">
					<parameter idref="CP3.gt"/>
				</gammaPrior> -->
				<uniformPrior lower="0.0" upper="1.0">
					<parameter idref="CP1+2.frequencies"/>
				</uniformPrior>
			<!--	<uniformPrior lower="0.0" upper="1.0">
					<parameter idref="CP3.frequencies"/>
				</uniformPrior> -->
				<uniformPrior lower="1.0E-6" upper="10.0">
					<parameter idref="allMus"/>
				</uniformPrior>
				<exponentialPrior mean="0.3333333333333333" offset="0.0">
					<parameter idref="ucld.stdev"/>
				</exponentialPrior>
<!--				<normalPrior mean="4.9E-4" stdev="2.0E-4">
					<parameter idref="ucld.mean"/>
				</normalPrior> -->
				<uniformPrior lower="1.0E-4" upper="7.0e-4">
					<parameter idref="ucld.mean"/>
				</uniformPrior>
				<oneOnXPrior>
					<parameter idref="CR_L3.constant.popSize"/>
				</oneOnXPrior>
				<oneOnXPrior>
					<parameter idref="CR_L1.constant.popSize"/>
				</oneOnXPrior>
				<gammaPrior shape="0.001" scale="1000.0" offset="0.0">
					<parameter idref="location_L3.halfDF"/>
				</gammaPrior>
				<coalescentLikelihood idref="CR_L3.coalescent"/>
				<coalescentLikelihood idref="CR_L1.coalescent"/>
				<!-- discretized rates for each tree - DS -->
				<discretizedBranchRates idref="CR_L1.branchRates"/>
				<discretizedBranchRates idref="CR_L3.branchRates"/>
				
				<!-- START Multivariate diffusion model                                      -->
				<multivariateWishartPrior idref="location_L1.precisionPrior"/>
				<multivariateWishartPrior idref="location_L3.precisionPrior"/>

				<!-- END Multivariate diffusion model                                        -->

			</prior>
			<likelihood id="likelihood">
				<treeLikelihood idref="CR_L3.CP1+2.treeLikelihood"/>
				<treeLikelihood idref="CR_L3.CP3.treeLikelihood"/>
				<treeLikelihood idref="CR_L1.CP1+2.treeLikelihood"/>
				<treeLikelihood idref="CR_L1.CP3.treeLikelihood"/>

				<!-- START Multivariate diffusion model                                      -->
				<multivariateTraitLikelihood idref="location_L1.traitLikelihood"/>
				<multivariateTraitLikelihood idref="location_L3.traitLikelihood"/>

				<!-- END Multivariate diffusion model                                        -->

			</likelihood>
		</posterior>
		<operators idref="operators"/>

		<!-- write log to screen                                                     -->
		<log id="screenLog" logEvery="100000">
			<column label="Posterior" dp="4" width="12">
				<posterior idref="posterior"/>
			</column>
			<column label="Prior" dp="4" width="12">
				<prior idref="prior"/>
			</column>
			<column label="Likelihood" dp="4" width="12">
				<likelihood idref="likelihood"/>
			</column>
			<column label="CR_L3.rootHeight" sf="6" width="12">
				<parameter idref="CR_L3.treeModel.rootHeight"/>
			</column>
			<column label="CR_L1.rootHeight" sf="6" width="12">
				<parameter idref="CR_L1.treeModel.rootHeight"/>
			</column>
			<column label="ucld.mean" sf="6" width="12">
				<parameter idref="ucld.mean"/>
			</column>
		</log>

		<!-- write log to file                                                       -->
		<log id="fileLog" logEvery="10000" fileName="CR_SplitTrees_gammaDiffusion.log" overwrite="false">
			<posterior idref="posterior"/>
			<prior idref="prior"/>
			<likelihood idref="likelihood"/>
			<parameter idref="CR_L3.treeModel.rootHeight"/>
			<parameter idref="CR_L1.treeModel.rootHeight"/>
			<parameter idref="CR_L3.constant.popSize"/>
			<parameter idref="CR_L1.constant.popSize"/>
			<parameter idref="CP1+2.kappa"/>
			<parameter idref="CP3.ac"/>
		<!--	<parameter idref="CP3.ag"/> -->
			<parameter idref="CP3.at"/>
			<parameter idref="CP3.cg"/>
			<parameter idref="CP3.gt"/>
			<parameter idref="CP1+2.frequencies"/>
		<!--	<parameter idref="CP3.frequencies"/> -->
			<compoundParameter idref="allMus"/>
			<parameter idref="ucld.mean"/>
			<parameter idref="ucld.stdev"/>
			<rateStatistic idref="CR_L3.meanRate"/>
			<rateStatistic idref="CR_L3.coefficientOfVariation"/>
			<rateCovarianceStatistic idref="CR_L3.covariance"/>
			<rateStatistic idref="CR_L1.meanRate"/>
			<rateStatistic idref="CR_L1.coefficientOfVariation"/>
			<rateCovarianceStatistic idref="CR_L1.covariance"/>

			<!-- START Multivariate diffusion model                                      -->
			<matrixParameter idref="location_L1.precision"/>
			<correlation idref="location_L1.correlation"/>
			<matrixInverse idref="location_L1.varCovar"/>
			<continuousDiffusionStatistic idref="location_L1.diffusionRate"/>
			<matrixParameter idref="location_L3.precision"/>
			<correlation idref="location_L3.correlation"/>
			<matrixInverse idref="location_L3.varCovar"/>
			<continuousDiffusionStatistic idref="location_L3.diffusionRate"/>

			<!-- END Multivariate diffusion model                                        -->

			<treeLikelihood idref="CR_L3.CP1+2.treeLikelihood"/>
			<treeLikelihood idref="CR_L3.CP3.treeLikelihood"/>
			<treeLikelihood idref="CR_L1.CP1+2.treeLikelihood"/>
			<treeLikelihood idref="CR_L1.CP3.treeLikelihood"/>
<!-- add discretized branch rates for each tree -->			
			<discretizedBranchRates idref="CR_L1.branchRates"/>
			<discretizedBranchRates idref="CR_L3.branchRates"/>

			<!-- START Multivariate diffusion model                                      -->
			<multivariateTraitLikelihood idref="location_L1.traitLikelihood"/>
			<multivariateTraitLikelihood idref="location_L3.traitLikelihood"/>

			<!-- END Multivariate diffusion model                                        -->

			<coalescentLikelihood idref="CR_L3.coalescent"/>
			<coalescentLikelihood idref="CR_L1.coalescent"/>
		</log>

		<!-- write tree log to file                                                  -->
		<logTree id="CR_L3.treeFileLog" logEvery="10000" nexusFormat="true" fileName="CR_SplitTrees_gammaDiffusion.CR_L3.trees" sortTranslationTable="true">
			<treeModel idref="CR_L3.treeModel"/>
			<trait name="rate" tag="rate">
				<discretizedBranchRates idref="CR_L3.branchRates"/>
			</trait>
			<posterior idref="posterior"/>

			<!-- START Ancestral state reconstruction                                    -->
			<trait name="location_L3" tag="location_L3">
				<multivariateTraitLikelihood idref="location_L3.traitLikelihood"/>
			</trait>

			<!-- END Ancestral state reconstruction                                      -->


			<!-- START Multivariate diffusion model                                      -->
			<multivariateDiffusionModel idref="location_L3.diffusionModel"/>
			<multivariateTraitLikelihood idref="location_L3.traitLikelihood"/>
			<trait name="rate" tag="location_L3.rate">
				<discretizedBranchRates idref="location_L3.diffusionRates"/>
			</trait>

			<!-- END Multivariate diffusion model                                        -->

		</logTree>
		<logTree id="CR_L1.treeFileLog" logEvery="10000" nexusFormat="true" fileName="CR_SplitTrees_gammaDiffusion.CR_L1.trees" sortTranslationTable="true">
			<treeModel idref="CR_L1.treeModel"/>
			<trait name="rate" tag="rate">
				<discretizedBranchRates idref="CR_L1.branchRates"/>
			</trait>
			<posterior idref="posterior"/>

			<!-- START Ancestral state reconstruction                                    -->
			<trait name="location_L1" tag="location_L1">
				<multivariateTraitLikelihood idref="location_L1.traitLikelihood"/>
			</trait>

			<!-- END Ancestral state reconstruction                                      -->


			<!-- START Multivariate diffusion model                                      -->
			<multivariateDiffusionModel idref="location_L1.diffusionModel"/>
			<multivariateTraitLikelihood idref="location_L1.traitLikelihood"/>
			<trait name="rate" tag="location_L1.rate">
				<discretizedBranchRates idref="location_L1.diffusionRates"/>
			</trait>

			<!-- END Multivariate diffusion model                                        -->

		</logTree>

		<!-- START Ancestral state reconstruction                                    -->

		<!-- Ancestral state reconstruction for: location_L1                         -->
		<log id="fileLog_location_L1" logEvery="10000" fileName="CR_SplitTrees_gammaDiffusion.location_L1.states.log">
			<ancestralTrait name="location_L1" traitName="location_L1">
				<treeModel idref="CR_L1.treeModel"/>
				<multivariateTraitLikelihood idref="location_L1.traitLikelihood"/>
			</ancestralTrait>
		</log>

		<!-- Ancestral state reconstruction for: location_L3                         -->
		<log id="fileLog_location_L3" logEvery="10000" fileName="CR_SplitTrees_gammaDiffusion.location_L3.states.log">
			<ancestralTrait name="location_L3" traitName="location_L3">
				<treeModel idref="CR_L3.treeModel"/>
				<multivariateTraitLikelihood idref="location_L3.traitLikelihood"/>
			</ancestralTrait>
		</log>

		<!-- END Ancestral state reconstruction                                      -->

	</mcmc>

	<!-- START Marginal Likelihood Estimator                                     -->

	<!-- Define marginal likelihood estimator (PS/SS) settings                   -->
	<marginalLikelihoodEstimator chainLength="1000000" pathSteps="100" pathScheme="betaquantile" alpha="0.3">
		<samplers>
			<mcmc idref="mcmc"/>
		</samplers>
		<pathLikelihood id="pathLikelihood">
			<source>
				<posterior idref="posterior"/>
			</source>
			<destination>
				<prior idref="prior"/>
			</destination>
		</pathLikelihood>
		<log id="MLELog" logEvery="1000" fileName="CR_SplitTrees_gammaDiffusion.mle.log">
			<pathLikelihood idref="pathLikelihood"/>
		</log>
	</marginalLikelihoodEstimator>

	<!-- Path sampling estimator from collected samples                          -->
	<pathSamplingAnalysis fileName="CR_SplitTrees_gammaDiffusion.mle.log">
		<likelihoodColumn name="pathLikelihood.delta"/>
		<thetaColumn name="pathLikelihood.theta"/>
	</pathSamplingAnalysis>

	<!-- Stepping-stone sampling estimator from collected samples                -->
	<steppingStoneSamplingAnalysis fileName="CR_SplitTrees_gammaDiffusion.mle.log">
		<likelihoodColumn name="pathLikelihood.delta"/>
		<thetaColumn name="pathLikelihood.theta"/>
	</steppingStoneSamplingAnalysis>

	<!-- END Marginal Likelihood Estimator                                       -->

	<report>
		<property name="timer">
			<mcmc idref="mcmc"/>
		</property>
	</report>
</beast>
