# Supplementary material for: Phylodynamics reveals extinction–recolonization dynamics underpin apparently endemic vampire bat rabies in Costa Rica
Source: Proc Biol Sci. 2019 Oct 9;286(1912):20191527. doi: 10.1098/rspb.2019.1527 (PMC6790760; doi:10.1098/rspb.2019.1527)
Supplement: File S4 [file rspb20191527supp4.txt]

sample	latitud	long	year	monthyr	country	sublineage	cr_prov
LRBR0015-15	8.58722	-83.04586	2015	2015.083326	CR	1a	Brunca
LSE499-16	8.68346	-83.05047	2016	2016.33	CR	1a
LRBR1053-15	8.77359	-83.41089	2015	2015.91	CR	1a
D3556-12	8.7848	-83.24226	2012	2012.666611	CR	2	Brunca
LRBR0069-15	8.84521	-83.03525	2015	2015.08	CR	1a
LRBR0745-17	8.86411	-83.0028	2017	2017.66	CR	1a
LRBR0803-17	8.89414	-82.88042	2017	2017.66	CR	1a
LRBR1004-14	8.92131	-83.37343	2014	2014.583285	CR	2	Brunca
LSE0304-14	8.92131	-83.37343	2014	2014.583285	CR	2	Brunca
D0116-12	9.0410278	-83.1288997	2011	2011.999917	CR	1a	Brunca
D0198-12	9.0410278	-83.1288997	2012	2012.083326	CR	1a	Brunca
LSE711-15	9.11914	-83.24508	2015	2015.41	CR	1a
D3373-04	9.163611111	-83.57222222	2004	2004.416632	CR	2	Brunca
D3051-13	9.17923	-83.47373	2013	2013.666611	CR	1a	Brunca
D0608-06	9.207777778	-83.64416667	2006	2006.166653	CR	1d	Brunca
D2383-09	9.396388889	-83.76166667	2009	2009.583285	CR	2	Brunca
LSE0592-14	9.68455	-84.33697	2014	2014.749938	CR	2	Central_Sur
LSE0410-14	9.69486	-84.15497	2014	2014.666611	CR	1a	Central_Sur
LSE0355-14	9.69844	-84.13628	2014	2014.583285	CR	1a	Central_Sur
LSE0370-14	9.69844	-84.13628	2014	2014.583285	CR	1a	Central_Sur
LSE0376-15	9.7043	-84.4472	2015	2015.249979	CR	1a	Central_Sur
LSE0565-14	9.862462	-85.445616	2014	2014.749938	CR	1b	Chorotega
D1968-12	9.9395869	-85.1545627	2012	2012.416632	CR	2	Pacifico_Central
D2982-13	9.9737	-85.4049	2013	2013.666611	CR	1b	Chorotega
D3355-13	9.9737	-85.4049	2013	2013.666611	CR	2	Chorotega
D3797-12	10.04231	-84.67624	2012	2012.749938	CR	2	Pacifico_Central
D4021-12	10.049997	-84.666667	2012	2012.749938	CR	2	Pacifico_Central
D0784-10	10.15833333	-84.63333333	2010	2010.249979	CR	2	Central_Occ
D4958-13	10.266667	-85.58333352	2013	2013.749938	CR	2	Chorotega
D3595-11	10.34194444	-84.22083333	2011	2011.91659	CR	1b	Huetar_Norte
D3636-11	10.34194444	-84.22083333	2011	2011.91659	CR	1b	Huetar_Norte
D4476-11	10.34194444	-84.22083333	2011	2011.91659	CR	1b	Huetar_Norte
D1162-07	10.45472222	-84.27611111	2007	2007.249979	CR	1d	Huetar_Norte
D2340-05	10.55583333	-84.48055556	2005	2005.749938	CR	2	Huetar_Norte
D5096-11	10.8488913	-84.700515	2011	2011.999917	CR	1b	Huetar_Norte
D5123-11	10.8488913	-84.700515	2011	2011.999917	CR	1b	Huetar_Norte
LSE1098-15	10.8569	-85.2591	2015	2015.66	CR	1c
LRHN1416-15	10.86469	-85.15231	2015	2015.66	CR	1c
LRHN1418-15	10.86469	-85.15231	2015	2015.66	CR	1c
LSE1179-15	10.89211	-85.1612	2015	2015.66	CR	1c
KC758861			2001	2001	ARG
KC758862			2007	2007	ARG
KC758863			1999	1999	ARG
KF864234			1994	1994	ARG
KF864296			2005	2005	ARG
KF864322			2006	2006	ARG
KF864397			2008	2008	ARG
KC758860			1996	1996	ARG
GU204250			2006	2006	BR
JF682425			2004	2004.999917	BR
JF693456			2008	2008	CO	1b
JF693458			2006	2006	CO	1b
JF693459			2007	2007	CO	1a
JF693460			2008	2008	CO	1a
JF693462			1996	1996	CO	1b
JF693464			1997	1997	CO
JF693469			2002	2002	CO
JF693470			2007	2007	CO
JF693475			1995	1995	CO
JF693476			1994	1994	CO
JF693478			2008	2008	CO
FJ228492			2002	2002	ES	1d
KF656696			2012	2012	GUA	2
EU293113			1990	1990.083326	GUY
AY854592			2000	2000	MX	2
AY877434			1995	1995	MX	2
AY877435			1993	1993	MX	2
JQ685936			2009	2009	MX	2
JQ685953			2009	2009	MX
KP202393			1998	1998	MX	2
JX648499			2004	2004	PE
JX648516			2007	2007	PE
JX648524			2006	2006	PE
JX648530			2003	2003	PE
JX648537			2002	2002	PE
EU981927			2008	2008.499958	UR
EU981931			2007	2007.91659	UR
MG458314			1997	1997	WBI
