# Supplementary material for: Phylodynamics reveals extinction–recolonization dynamics underpin apparently endemic vampire bat rabies in Costa Rica
Source: Proc Biol Sci. 2019 Oct 9;286(1912):20191527. doi: 10.1098/rspb.2019.1527 (PMC6790760; doi:10.1098/rspb.2019.1527)
Supplement: File S5 [file rspb20191527supp5.txt]

## Streicker et al. Phylodynamics reveals extinction-recolonization dynamics underpin apparently endemic vampire bat rabies in Costa Rica. Proceedings of the Royal Society B. DOI: 10.1098/rspb.2019.1527
## Code for spatiotemporal analysis of extinction-recolonization 

rm(list=ls())

library(raster)
library(RColorBrewer)
library(maps)
library(ggmap)
library(effects)
library(nnet)
library(fields)
library(EnvStats)
library(pscl)

setwd("")

# outbreak data
meta<-read.table(file="ESM_File4_CR_metadata.txt",sep="\t",header=T)
crseqs<-subset(meta,meta$country=="CR")
crseqs<-droplevels(crseqs)

## Figure 4B time between outbreaks detected
v1a<-subset(crseqs,crseqs$sublineage=="1a")
v1as<-v1a[order(v1a$monthyr),]
v1mat<-as.matrix(dist(v1as$monthyr))
v1a_inter<-v1mat[row(v1mat) == col(v1mat) + 1]

v1b<-subset(crseqs,crseqs$sublineage=="1b")
v1bs<-v1b[order(v1b$monthyr),]
v1bmat<-as.matrix(dist(v1bs$monthyr))
v1b_inter<-v1bmat[row(v1bmat) == col(v1bmat) + 1]

v1c<-subset(crseqs,crseqs$sublineage=="1c")
v1cs<-v1c[order(v1c$monthyr),]
v1cmat<-as.matrix(dist(v1cs$monthyr))
v1c_inter<-v1cmat[row(v1cmat) == col(v1cmat) + 1]

v1d<-subset(crseqs,crseqs$sublineage=="1d")
v1ds<-v1d[order(v1d$monthyr),]
v1dmat<-as.matrix(dist(v1ds$monthyr))
v1d_inter<-v1dmat[row(v1dmat) == col(v1dmat) + 1]

v2<-subset(crseqs,crseqs$sublineage=="2")
v2s<-v2[order(v2$monthyr),]
v2mat<-as.matrix(dist(v2s$monthyr))
v2_inter<-v2mat[row(v2mat) == col(v2mat) + 1]

## full distribution of intervals obverved across all viruses
all_int<-c(v1a_inter,v1b_inter,v1c_inter,v1d_inter,v2_inter)
all_int_noZeros<-all_int[all_int!=0] # remove zeros to avoid bias from detections in the same month

## time between the final observation of each virus and the end of the study (lastObs)
lastObs<-max(crseqs$monthyr)
lastObs-max(v1a$monthyr) # 0
lastObs-max(v1b$monthyr) # 2.91
lastObs-max(v1c$monthyr) # 2
lastObs-max(v1d$monthyr) # 10.41
lastObs-max(v2$monthyr) # 2.91

lincols<-c(brewer.pal(4,name = "Oranges"),"skyblue")
quartz(width=2.5,height=2)
par(las=1,mgp=c(1.5,.6,0),ps=9,mar=c(2.5,2.3,.1,.8))
plot(density(all_int_noZeros),xlab="Interval between viral detections (years)",main="",xlim=c(0,11))

df <- approxfun(density(all_int_noZeros))
xnew <- c(lastObs-max(v1a$monthyr),lastObs-max(v1b$monthyr),lastObs-max(v1c$monthyr),lastObs-max(v1d$monthyr),lastObs-max(v2$monthyr)+.1)
points(xnew,df(xnew),col="black",bg=lincols[c(1,2,3,3,5)],pch=21,cex=1.5)
points(10.41,0,bg=lincols[4],pch=21,col="black",cex=1.5)

legend('topright',legend=c("L1a","L1b","L1c","L1d","L2"),pch=21,col="black",pt.bg=lincols, y.intersp = .75,bty="n")

## empirical density 
x <- c(2,2.91,2.91,10.41) 
demp(x, all_int_noZeros) ## probabilities of not observing a circulating virus
pemp(x, all_int_noZeros) ## cumulative probability of having observed this virus if it exists

prob95<-qemp(.95,all_int_noZeros,discrete = F)
xline(prob95,col="blue",lty=2)

## Multinomial regression
# This analysis models the categorical time series of each viral lineage as a choice among N alternative outcomes, where N is the number of viral lineages
# Using the L2 virus (the first virus detected) as a baseline, outcomes are therefore modelled as a set of N-1 binary choices

# re-load data
meta<-read.table(file="ESM_File4_CR_metadata.txt",sep="\t",header=T)
crseqs<-subset(meta,meta$country=="CR")
crseqs<-droplevels(crseqs)

# set reference as the first virus detected (L2)
levels(crseqs$sublineage)
crseqs$sublineage<-relevel(crseqs$sublineage,ref="2")
levels(crseqs$sublineage)

# fit models and examine outputs
m1<-multinom(sublineage~year, data=crseqs,maxit=10000) # model with fixed effect of year
m0<-multinom(sublineage~1, data=crseqs,maxit=10000) # intercept only model
anova(m1,m0,test = "Chisq")

# evaluate whether adding random noise to year, so each time point is distinct, influences results
# crseqs$year2<-crseqs$year+runif(length(crseqs$year),0.001,.9) # add random noise to year so there is a single observation per unit of time
# m2<-multinom(sublineage~year2, data=crseqs,maxit=10000) 
# m1<-m2

summary(m1)
coefs<-exp(coef(m1))
z <- summary(m1)$coefficients/summary(m1)$standard.errors
p <- (1 - pnorm(abs(z), 0, 1)) * 2
p
pR2(m1) # pseudo r2

# generate predictions for each virus/year combination
dfyear<-data.frame(year=c(2004:2017))
# dfyear<-data.frame(year2=c(2004:2017))
p_strains<-cbind(predict(m1,newdata=dfyear,"probs"),dfyear) 

# Plot figure 4A
quartz()
fit.effects<-Effect("year2",m1)
fit.effects$response<-"virus"
plot(fit.effects,main="")

# plot all lineages together
# p_strains_melt<-melt(p_strains,id.vars="year",value.name="Probability")
# colnames(p_strains_melt)[1]<-"Year"
# colnames(p_strains_melt)[2]<-"Virus"
# ggplot(p_strains_melt,aes(x=Year,y=Probability,colour=Virus))+geom_line()
